# Supplementary material for: The genomes of closely related Pantoea ananatis maize seed endophytes having different effects on the host plant differ in secretion system genes and mobile genetic elements
Source: Front Microbiol. 2015 May 12;6:440. doi: 10.3389/fmicb.2015.00440 (PMC4428218; doi:10.3389/fmicb.2015.00440)
Supplement: Supplementary file 2 [file Table2.XLSX]

## Sheet: Table_S1
Supplementary Table 2. The Plasmid contigs and coding sequences of three P. ananatis S6 (A), S7 (B) and S8 (C) strains.
A										B										C
Species	Strain	#Contig	# Locus_tag	Type	Start	End	Gene-Name	Product		Species	Strain	#Contig	# Locus_tag	Type	Start	End	Gene-Name	Product		Species	Strain	#Contig	# Locus_tag	Type	Start	End	Gene-Name	Product
P. ananatis	S6	BN1182_contig00072	BN1182_CT_00010	CDS	173	763		Non-canonical purine NTP pyrophosphatase		P. ananatis	S7	BN1183_contig00069	BN1183_CQ_00010	CDS	147	737		Non-canonical purine NTP pyrophosphatase		P. ananatis	S8	BN1184_contig00054	BN1184_CB_00010	CDS	103	693		Non-canonical purine NTP pyrophosphatase
			BN1182_CT_00020	CDS	760	1554		Uncharacterized protein					BN1183_CQ_00020	CDS	734	1528		Uncharacterized protein					BN1184_CB_00020	CDS	690	1484		Uncharacterized protein
			BN1182_CT_00030	CDS	1529	2017		YebG					BN1183_CQ_00030	CDS	1605	1991	yebG	Uncharacterized protein YebG					BN1184_CB_00030	CDS	1459	1947		YebG
			BN1182_CT_00040	CDS	2351	2710		Cupin 2 barrel domain-containing protein					BN1183_CQ_00040	CDS	2325	2684		Cupin 2 barrel domain-containing protein					BN1184_CB_00040	CDS	2281	2640		Cupin 2 barrel domain-containing protein
			BN1182_CT_00050	CDS	2849	4780		Methyl-accepting chemotaxis sensory transducer					BN1183_CQ_00050	CDS	2823	4754		Methyl-accepting chemotaxis sensory transducer					BN1184_CB_00050	CDS	2779	3315		hypothetical protein
			BN1182_CT_00060	CDS	4836	6110	gdhA	Glutamate dehydrogenase					BN1183_CQ_00060	CDS	4810	6084	gdhA	Glutamate dehydrogenase					BN1184_CB_00060	CDS	3312	4709		Chemotaxis protein
			BN1182_CT_00070	CDS	6641	7534	budR	HTH-type transcriptional regulator BudR					BN1183_CQ_00070	CDS	6615	7508	budR	HTH-type transcriptional regulator BudR					BN1184_CB_00070	CDS	4765	6039	gdhA	Glutamate dehydrogenase
			BN1182_CT_00080	CDS	7639	8421	budA	Alpha-acetolactate decarboxylase					BN1183_CQ_00080	CDS	7613	8395	budA	Alpha-acetolactate decarboxylase					BN1184_CB_00080	CDS	6570	7463	budR	HTH-type transcriptional regulator BudR
			BN1182_CT_00090	CDS	8438	10117	budB	Acetolactate synthase, catabolic					BN1183_CQ_00090	CDS	8412	10091	budB	Acetolactate synthase, catabolic					BN1184_CB_00090	CDS	7568	8350	budA	Alpha-acetolactate decarboxylase
			BN1182_CT_00100	CDS	10139	10915	budC	Diacetyl reductase [(S)-acetoin forming]					BN1183_CQ_00100	CDS	10113	10889	budC	Diacetyl reductase [(S)-acetoin forming]					BN1184_CB_00100	CDS	8367	10046	budB	Acetolactate synthase, catabolic
			BN1182_CT_00110	CDS	11139	11576		Uncharacterized protein					BN1183_CQ_00110	CDS	11113	11550		Uncharacterized protein					BN1184_CB_00110	CDS	10068	10844	budC	Diacetyl reductase [(S)-acetoin forming]
			BN1182_CT_00120	CDS	11810	12361		Uncharacterized protein					BN1183_CQ_00120	CDS	11777	12250		Uncharacterized protein					BN1184_CB_00120	CDS	11207	11506		hypothetical protein
			BN1182_CT_00130	CDS	12365	12799		6,7-dimethyl-8-ribityllumazine synthase					BN1183_CQ_00130	CDS	12332	12766		6,7-dimethyl-8-ribityllumazine synthase					BN1184_CB_00130	CDS	11740	12291		Uncharacterized protein
			BN1182_CT_00140	CDS	13235	13852		Phage antirepressor protein					BN1183_CQ_00140	CDS	13202	13909		Phage antirepressor protein					BN1184_CB_00140	CDS	12295	12729		6,7-dimethyl-8-ribityllumazine synthase
			BN1182_CT_00150	CDS	13999	14796	metQ	D-methionine-binding lipoprotein MetQ					BN1183_CQ_00150	CDS	13966	14763	metQ	D-methionine-binding lipoprotein MetQ					BN1184_CB_00150	CDS	13165	13872		Phage antirepressor protein
			BN1182_CT_00160	CDS	15043	15444		Short-chain dehydrogenase/reductase SDR					BN1183_CQ_00160	CDS	15012	15413		Cupin 2 barrel domain-containing protein					BN1184_CB_00160	CDS	13929	14726	metQ	D-methionine-binding lipoprotein MetQ
			BN1182_CT_00170	CDS	15630	16310	fabG	3-oxoacyl-[acyl-carrier-protein] reductase FabG					BN1183_CQ_00170	CDS	15599	16279	fabG	3-oxoacyl-[acyl-carrier-protein] reductase FabG					BN1184_CB_00170	CDS	14975	15376		Uncharacterized protein
			BN1182_CT_00180	CDS	16312	16782	tabA	Toxin-antitoxin biofilm protein TabA homolog					BN1183_CQ_00180	CDS	16281	16751	tabA	Toxin-antitoxin biofilm protein TabA homolog					BN1184_CB_00180	CDS	15562	16242	fabG	3-oxoacyl-[acyl-carrier-protein] reductase FabG
			BN1182_CT_00190	CDS	16787	17968		BNR/Asp-box repeat family protein					BN1183_CQ_00190	CDS	16756	17937		BNR/Asp-box repeat family protein					BN1184_CB_00190	CDS	16244	16714	tabA	Toxin-antitoxin biofilm protein TabA homolog
			BN1182_CT_00200	CDS	17946	19367		Sodium/proline symporter PutP					BN1183_CQ_00200	CDS	17915	19336		Sodium/proline symporter PutP					BN1184_CB_00200	CDS	16719	17900		BNR/Asp-box repeat family protein
			BN1182_CT_00210	CDS	19444	20382	dapAL	Uncharacterized DapA-like lyase VNG_0444G					BN1183_CQ_00210	CDS	19413	20351	dapAL	Uncharacterized DapA-like lyase VNG_0444G					BN1184_CB_00210	CDS	17878	19299		Sodium/proline symporter PutP
			BN1182_CT_00220	CDS	20348	21493	adh1	Long-chain-alcohol dehydrogenase 1					BN1183_CQ_00220	CDS	20317	21462	adh1	Long-chain-alcohol dehydrogenase 1					BN1184_CB_00220	CDS	19376	20314	dapAL	Uncharacterized DapA-like lyase VNG_0444G
			BN1182_CT_00230	CDS	21648	21821		Uncharacterized protein					BN1183_CQ_00230	CDS	21617	21790		Uncharacterized protein					BN1184_CB_00230	CDS	20280	21425	adh1	Long-chain-alcohol dehydrogenase 1
			BN1182_CT_00240	CDS	21760	22011		hypothetical protein					BN1183_CQ_00240	CDS	21729	21980		hypothetical protein					BN1184_CB_00240	CDS	21580	21753		Uncharacterized protein
			BN1182_CT_00250	CDS	21944	22945	pdxA2	4-hydroxythreonine-4-phosphate dehydrogenase 2					BN1183_CQ_00250	CDS	21913	22914	pdxA2	4-hydroxythreonine-4-phosphate dehydrogenase 2					BN1184_CB_00250	CDS	21692	21943		hypothetical protein
			BN1182_CT_00260	CDS	23689	25059	tpl	Tyrosine phenol-lyase					BN1183_CQ_00260	CDS	23657	25027	tpl	Tyrosine phenol-lyase					BN1184_CB_00260	CDS	21876	22877	pdxA2	4-hydroxythreonine-4-phosphate dehydrogenase 2
			BN1182_CT_00270	CDS	25215	26465	tutB	Tyrosine permease					BN1183_CQ_00270	CDS	25431	26387		hypothetical protein					BN1184_CB_00270	CDS	23622	24992	tpl	Tyrosine phenol-lyase
			BN1182_CT_00280	CDS	26884	27078		Uncharacterized protein					BN1183_CQ_00280	CDS	26850	27044		Uncharacterized protein					BN1184_CB_00280	CDS	25148	26398	tutB	Tyrosine permease
			BN1182_CT_00290	CDS	27802	29280	ydfI	Uncharacterized oxidoreductase YdfI					BN1183_CQ_00290	CDS	27768	29246	ydfI	Uncharacterized oxidoreductase YdfI					BN1184_CB_00290	CDS	26817	27011		Uncharacterized protein
			BN1182_CT_00300	CDS	29322	30449		Aes					BN1183_CQ_00300	CDS	29288	30322		Aes					BN1184_CB_00300	CDS	27680	29212	ydfI	Uncharacterized oxidoreductase YdfI
			BN1182_CT_00310	CDS	30551	30706		Uncharacterized protein					BN1183_CQ_00310	CDS	30845	31039		hypothetical protein					BN1184_CB_00310	CDS	29254	30288		Lipase/esterase Aes
			BN1182_CT_00320	CDS	30880	31074		hypothetical protein					BN1183_CQ_00320	CDS	31409	32314		AraC family transcriptional regulator LumQ					BN1184_CB_00320	CDS	30464	30637		Uncharacterized protein
			BN1182_CT_00330	CDS	31444	32349		AraC family transcriptional regulator LumQ					BN1183_CQ_00330	CDS	32327	32464		Uncharacterized protein					BN1184_CB_00330	CDS	30907	31194		Uncharacterized protein
			BN1182_CT_00340	CDS	32362	32499		Uncharacterized protein					BN1183_CQ_00340	CDS	32433	33368		Putative multidrug efflux pump permease					BN1184_CB_00340	CDS	31361	32266		AraC family transcriptional regulator LumQ
			BN1182_CT_00350	CDS	32468	33403		Putative multidrug efflux pump permease					BN1183_CQ_00350	CDS	33389	33790		Uncharacterized protein					BN1184_CB_00350	CDS	32279	32416		Uncharacterized protein
			BN1182_CT_00360	CDS	33424	33825		Uncharacterized protein					BN1183_CQ_00360	CDS	34069	35727		Methyl-accepting chemotaxis citrate transducer Tsr					BN1184_CB_00360	CDS	32385	33320		Putative multidrug efflux pump permease
			BN1182_CT_00370	CDS	34103	35761		Methyl-accepting chemotaxis citrate transducer Tsr					BN1183_CQ_00370	CDS	35908	38985		Probable aminoglycoside efflux pump AcrD					BN1184_CB_00370	CDS	33341	33742		Uncharacterized protein
			BN1182_CT_00380	CDS	35942	39019		Aminoglycoside efflux pump AcrD					BN1183_CQ_00380	CDS	38982	40136		Acriflavine resistance protein A AcrA					BN1184_CB_00380	CDS	34020	35678		Methyl-accepting chemotaxis citrate transducer Tsr
			BN1182_CT_00390	CDS	39016	40170		Acriflavine resistance protein A AcrA					BN1183_CQ_00390	CDS	40246	41433		Two-component system sensor protein BaeS					BN1184_CB_00390	CDS	35859	38936		Aminoglycoside efflux pump AcrD
			BN1182_CT_00400	CDS	40280	41467		Two-component system sensor protein BaeS					BN1183_CQ_00400	CDS	41430	42122	ycf27	Probable transcriptional regulator ycf27					BN1184_CB_00400	CDS	38933	40087		Acriflavine resistance protein A AcrA
			BN1182_CT_00410	CDS	41464	42156	ycf27	Probable transcriptional regulator ycf27					BN1183_CQ_00410	CDS	42225	43034		Outer membrane protein YiaT					BN1184_CB_00410	CDS	40197	41384		Two-component system sensor protein BaeS
			BN1182_CT_00420	CDS	42153	42275		Uncharacterized protein					BN1183_CQ_00420	CDS	43123	43407		Uncharacterized protein					BN1184_CB_00420	CDS	41381	42073	ycf27	Probable transcriptional regulator ycf27
			BN1182_CT_00430	CDS	42262	43068		Outer membrane protein YiaT					BN1183_CQ_00430	CDS	43584	43730		hypothetical protein					BN1184_CB_00430	CDS	42176	42985		Outer membrane protein YiaT
			BN1182_CT_00440	CDS	43157	43441		Uncharacterized protein					BN1183_CQ_00440	CDS	43743	43895		hypothetical protein					BN1184_CB_00440	CDS	43074	43358		Uncharacterized protein
			BN1182_CT_00450	CDS	43618	43929		Antibiotic biosynthesis monooxygenase domain-containing protein					BN1183_CQ_00450	CDS	43931	44386		Uncharacterized protein					BN1184_CB_00450	CDS	43535	43846		Antibiotic biosynthesis monooxygenase domain-containing protein
			BN1182_CT_00460	CDS	43965	44528		Uncharacterized protein					BN1183_CQ_00460	CDS	44851	45990		UDP-4-amino-4-deoxy-L-arabinose--oxoglutarate aminotransferase					BN1184_CB_00460	CDS	43882	44445		Uncharacterized protein
			BN1182_CT_00470	CDS	44885	46024		UDP-4-amino-4-deoxy-L-arabinose--oxoglutarate aminotransferase					BN1183_CQ_00470	CDS	45991	46971		Undecaprenyl-phosphate 4-deoxy-4-formamido-L-arabinose transferase					BN1184_CB_00470	CDS	44802	45941		UDP-4-amino-4-deoxy-L-arabinose--oxoglutarate aminotransferase
			BN1182_CT_00480	CDS	46025	47005		Undecaprenyl-phosphate 4-deoxy-4-formamido-L-arabinose transferase					BN1183_CQ_00480	CDS	46971	48953		Bifunctional polymyxin resistance protein ArnA					BN1184_CB_00480	CDS	45942	46922		Undecaprenyl-phosphate 4-deoxy-4-formamido-L-arabinose transferase
			BN1182_CT_00490	CDS	47005	48987		Bifunctional polymyxin resistance protein ArnA					BN1183_CQ_00490	CDS	48950	49843		Probable 4-deoxy-4-formamido-L-arabinose-phosphoundecaprenol deformylase ArnD					BN1184_CB_00490	CDS	46922	47179		hypothetical protein
			BN1182_CT_00500	CDS	48984	49877		Probable 4-deoxy-4-formamido-L-arabinose-phosphoundecaprenol deformylase ArnD					BN1183_CQ_00500	CDS	49849	51510		Undecaprenyl phosphate-alpha-4-amino-4-deoxy-L-arabinose arabinosyl transferase					BN1184_CB_00500	CDS	47181	48905		Bifunctional polymyxin resistance protein ArnA
			BN1182_CT_00510	CDS	49883	51544		Undecaprenyl phosphate-alpha-4-amino-4-deoxy-L-arabinose arabinosyl transferase					BN1183_CQ_00510	CDS	51510	51833		Probable 4-amino-4-deoxy-L-arabinose-phosphoundecaprenol flippase subunit ArnE					BN1184_CB_00510	CDS	48902	49795		Probable 4-deoxy-4-formamido-L-arabinose-phosphoundecaprenol deformylase ArnD
			BN1182_CT_00520	CDS	51544	51867		Probable 4-amino-4-deoxy-L-arabinose-phosphoundecaprenol flippase subunit ArnE					BN1183_CQ_00520	CDS	51776	52207		Probable 4-amino-4-deoxy-L-arabinose-phosphoundecaprenol flippase subunit ArnF					BN1184_CB_00520	CDS	49801	51462		Undecaprenyl phosphate-alpha-4-amino-4-deoxy-L-arabinose arabinosyl transferase
			BN1182_CT_00530	CDS	51810	52241		Probable 4-amino-4-deoxy-L-arabinose-phosphoundecaprenol flippase subunit ArnF					BN1183_CQ_00530	CDS	52346	54274		Tar					BN1184_CB_00530	CDS	51462	51785		Probable 4-amino-4-deoxy-L-arabinose-phosphoundecaprenol flippase subunit ArnE
			BN1182_CT_00540	CDS	52288	52419		Uncharacterized protein					BN1183_CQ_00540	CDS	54844	55383		Monofunctional chorismate mutase					BN1184_CB_00540	CDS	51728	52159		Probable 4-amino-4-deoxy-L-arabinose-phosphoundecaprenol flippase subunit ArnF
			BN1182_CT_00550	CDS	52380	54308		Methyl-accepting chemotaxis citrate transducer Tar					BN1183_CQ_00550	CDS	55598	55732		Uncharacterized protein					BN1184_CB_00550	CDS	52298	54226		Methyl-accepting chemotaxis citrate transducer Tar
			BN1182_CT_00560	CDS	54878	55417		Monofunctional chorismate mutase					BN1183_CQ_00560	CDS	55812	56072		hypothetical protein					BN1184_CB_00560	CDS	54796	55335		Monofunctional chorismate mutase
			BN1182_CT_00570	CDS	55632	55766		Uncharacterized protein					BN1183_CQ_00570	CDS	56377	56535		Uncharacterized protein					BN1184_CB_00570	CDS	55550	55714		Uncharacterized protein
			BN1182_CT_00580	CDS	55846	56055		Uncharacterized protein					BN1183_CQ_00580	CDS	56693	65275	ndvB	Protein NdvB				BN1184_contig00055	BN1184_CC_00010	CDS	16	225		Uncharacterized protein
			BN1182_CT_00590	CDS	56409	56567		Uncharacterized protein					BN1183_CQ_00590	CDS	65705	65836		hypothetical protein					BN1184_CC_00020	CDS	579	737		Uncharacterized protein
			BN1182_CT_00600	CDS	56704	63546	ndvB	Protein NdvB					BN1183_CQ_00600	CDS	65827	66165		hypothetical protein					BN1184_CC_00030	CDS	874	9477	ndvB	Protein NdvB
			BN1182_CT_00610	CDS	65428	66492		Divalent metal cation transporter MntH				BN1183_contig00070	BN1183_CR_00010	CDS	17	346		hypothetical protein					BN1184_CC_00040	CDS	9599	10663		Divalent metal cation transporter MntH
		BN1182_contig00073	BN1182_CU_00010	CDS	443	925		Uncharacterized protein					BN1183_CR_00020	CDS	516	1172		Uncharacterized protein				BN1184_contig00057	BN1184_CE_00010	CDS	239	754		Uncharacterized protein
			BN1182_CU_00020	CDS	931	1212		Uncharacterized protein					BN1183_CR_00030	CDS	1229	2770		Glucose-6-phosphate 1-dehydrogenase 1				BN1184_contig00058	BN1184_CF_00010	CDS	386	868		Uncharacterized protein
			BN1182_CU_00030	CDS	1564	2259		Uncharacterized protein					BN1183_CR_00040	CDS	3623	6124	cga	Glucoamylase					BN1184_CF_00020	CDS	1019	1336		hypothetical protein
			BN1182_CU_00040	CDS	2278	3819		Glucose-6-phosphate 1-dehydrogenase 1					BN1183_CR_00050	CDS	6840	7082		Uncharacterized protein					BN1184_CF_00030	CDS	1506	2162		Uncharacterized protein
			BN1182_CU_00050	CDS	4672	7173	cga	Glucoamylase					BN1183_CR_00060	CDS	7313	8104	ymaE	Uncharacterized protein YmaE					BN1184_CF_00040	CDS	2221	3642		Glucose-6-phosphate 1-dehydrogenase 1
			BN1182_CU_00060	CDS	7899	8141		Uncharacterized protein					BN1183_CR_00070	CDS	8193	8693		Uncharacterized protein					BN1184_CF_00050	CDS	4495	6996	cga	Glucoamylase
			BN1182_CU_00070	CDS	8372	9163	ymaE	Uncharacterized protein YmaE					BN1183_CR_00080	CDS	8733	8966		Hemolysin protein YoaF					BN1184_CF_00060	CDS	7722	7964		Uncharacterized protein
			BN1182_CU_00080	CDS	9252	9752		Acetyltransferase					BN1183_CR_00090	CDS	9051	9626	chrR	Chromate reductase					BN1184_CF_00070	CDS	8195	8986	ymaE	Uncharacterized protein YmaE
			BN1182_CU_00090	CDS	9792	10025		Hemolysin protein YoaF					BN1183_CR_00100	CDS	9688	10623	fliC	Flagellin					BN1184_CF_00080	CDS	9075	9575		Uncharacterized protein
			BN1182_CU_00100	CDS	10110	10685	chrR	Chromate reductase					BN1183_CR_00110	CDS	11308	12702	fliD	Flagellar hook-associated protein 2					BN1184_CF_00090	CDS	9615	9848		Hemolysin protein YoaF
			BN1182_CU_00110	CDS	10747	11682	fliC	Flagellin					BN1183_CR_00120	CDS	13347	13814		Uncharacterized protein					BN1184_CF_00100	CDS	9933	10508	chrR	Chromate reductase
			BN1182_CU_00120	CDS	12173	12331		hypothetical protein					BN1183_CR_00130	CDS	13811	14266		Uncharacterized protein					BN1184_CF_00110	CDS	10570	11505	fliC	Flagellin
			BN1182_CU_00130	CDS	12367	13761	fliD	Flagellar hook-associated protein 2					BN1183_CR_00140	CDS	14639	14863		Uncharacterized protein					BN1184_CF_00120	CDS	11994	12152		hypothetical protein
			BN1182_CU_00140	CDS	13860	13982		Uncharacterized protein					BN1183_CR_00150	CDS	14908	15114		Uncharacterized protein					BN1184_CF_00130	CDS	12188	13582	fliD	Flagellar hook-associated protein 2
			BN1182_CU_00150	CDS	14406	14873		Uncharacterized protein					BN1183_CR_00160	CDS	15597	16565		YcdC					BN1184_CF_00140	CDS	13681	13803		Uncharacterized protein
			BN1182_CU_00160	CDS	14870	15325		Uncharacterized protein					BN1183_CR_00170	CDS	16877	17968		Pyrimidine monooxygenase RutA					BN1184_CF_00150	CDS	14227	14694		RES domain protein
			BN1182_CU_00170	CDS	15700	15924		Uncharacterized protein					BN1183_CR_00180	CDS	17965	18717		Peroxyureidoacrylate/ureidoacrylate amidohydrolase RutB					BN1184_CF_00160	CDS	14691	15146		Uncharacterized protein
			BN1182_CU_00180	CDS	16078	16773		Uncharacterized protein					BN1183_CR_00190	CDS	18743	19129		Putative aminoacrylate peracid reductase RutC					BN1184_CF_00170	CDS	15521	15745		Uncharacterized protein
			BN1182_CU_00190	CDS	16848	17579	rutR	HTH-type transcriptional regulator RutR					BN1183_CR_00200	CDS	19165	19992		Putative aminoacrylate hydrolase RutD					BN1184_CF_00180	CDS	15899	16594		Uncharacterized protein
			BN1182_CU_00200	CDS	17936	19027		Pyrimidine monooxygenase RutA					BN1183_CR_00210	CDS	19989	20579		Probable malonic semialdehyde reductase RutE					BN1184_CF_00190	CDS	16669	17400	rutR	HTH-type transcriptional regulator RutR
			BN1182_CU_00210	CDS	19024	19776		Peroxyureidoacrylate/ureidoacrylate amidohydrolase RutB					BN1183_CR_00220	CDS	20592	21164		FMN reductase (NADH) RutF					BN1184_CF_00200	CDS	17757	18848		Pyrimidine monooxygenase RutA
			BN1182_CU_00220	CDS	19802	20188		Putative aminoacrylate peracid reductase RutC					BN1183_CR_00230	CDS	21198	22544	rutG	Putative pyrimidine permease RutG					BN1184_CF_00210	CDS	18845	19597		Peroxyureidoacrylate/ureidoacrylate amidohydrolase RutB
			BN1182_CU_00230	CDS	20224	21051		Putative aminoacrylate hydrolase RutD					BN1183_CR_00240	CDS	22821	23849		Uncharacterized protein					BN1184_CF_00220	CDS	19623	20009		Putative aminoacrylate peracid reductase RutC
			BN1182_CU_00240	CDS	21048	21638		Probable malonic semialdehyde reductase RutE					BN1183_CR_00250	CDS	23806	24816	ycjG	L-Ala-D/L-Glu epimerase					BN1184_CF_00230	CDS	20045	20872		Putative aminoacrylate hydrolase RutD
			BN1182_CU_00250	CDS	21651	22223		FMN reductase (NADH) RutF					BN1183_CR_00260	CDS	24832	26697	gsiA	Glutathione import ATP-binding protein GsiA					BN1184_CF_00240	CDS	20869	21459		Probable malonic semialdehyde reductase RutE
			BN1182_CU_00260	CDS	22257	23603	rutG	Putative pyrimidine permease RutG					BN1183_CR_00270	CDS	26719	28260	gsiB	Glutathione-binding protein GsiB					BN1184_CF_00250	CDS	21472	22044		FMN reductase (NADH) RutF
			BN1182_CU_00270	CDS	23880	24908		Uncharacterized protein					BN1183_CR_00280	CDS	28344	29276	gsiC	Glutathione transport system permease protein GsiC					BN1184_CF_00260	CDS	22078	23424	rutG	Putative pyrimidine permease RutG
			BN1182_CU_00280	CDS	24865	25875	ycjG	L-Ala-D/L-Glu epimerase					BN1183_CR_00290	CDS	29273	30157	gsiD	Glutathione transport system permease protein GsiD					BN1184_CF_00270	CDS	23701	24729		Uncharacterized protein
			BN1182_CU_00290	CDS	25891	27756	gsiA	Glutathione import ATP-binding protein GsiA					BN1183_CR_00300	CDS	30160	31203		Beta-peptidyl aminopeptidase BapA					BN1184_CF_00280	CDS	24686	25696	ycjG	L-Ala-D/L-Glu epimerase
			BN1182_CU_00300	CDS	27778	29319	gsiB	Glutathione-binding protein GsiB					BN1183_CR_00310	CDS	31200	32024		D-aminopeptidase					BN1184_CF_00290	CDS	25712	27577	gsiA	Glutathione import ATP-binding protein GsiA
			BN1182_CU_00310	CDS	29403	30335	gsiC	Glutathione transport system permease protein GsiC					BN1183_CR_00320	CDS	32019	32240		hypothetical protein					BN1184_CF_00300	CDS	27599	29140	gsiB	Glutathione-binding protein GsiB
			BN1182_CU_00320	CDS	30332	31216	gsiD	Glutathione transport system permease protein GsiD					BN1183_CR_00330	CDS	32499	33416		Transcriptional regulator, LysR family					BN1184_CF_00310	CDS	29224	30156	gsiC	Glutathione transport system permease protein GsiC
			BN1182_CU_00330	CDS	31219	32262		Beta-peptidyl aminopeptidase BapA					BN1183_CR_00340	CDS	33599	35446		PAS/PAC sensor-containing diguanylate cyclase/phosphodiesterase					BN1184_CF_00320	CDS	30153	31037	gsiD	Glutathione transport system permease protein GsiD
			BN1182_CU_00340	CDS	32259	33083	dppA	D-aminopeptidase					BN1183_CR_00350	CDS	35443	35655		hypothetical protein					BN1184_CF_00330	CDS	31040	32083		Beta-peptidyl aminopeptidase BapA
			BN1182_CU_00350	CDS	33112	33294		Uncharacterized protein					BN1183_CR_00360	CDS	36054	37076		HTH-type transcriptional regulator malR					BN1184_CF_00340	CDS	32080	32904	dppA	D-aminopeptidase
			BN1182_CU_00360	CDS	33558	34475		Transcriptional regulator, LysR family					BN1183_CR_00370	CDS	37235	38197		Inosose dehydratase					BN1184_CF_00350	CDS	33379	34296		Transcriptional regulator, LysR family
			BN1182_CU_00370	CDS	34658	36715		PAS/PAC sensor-containing diguanylate cyclase/phosphodiesterase					BN1183_CR_00380	CDS	38209	39378	yfiI	Uncharacterized oxidoreductase YfiI					BN1184_CF_00360	CDS	34479	35999		PAS/PAC sensor-containing diguanylate cyclase/phosphodiesterase
			BN1182_CU_00380	CDS	37115	38137		Protein GalS					BN1183_CR_00390	CDS	39508	40398	iolH	Protein IolH					BN1184_CF_00370	CDS	35996	36535		hypothetical protein
			BN1182_CU_00390	CDS	38296	39258		Inosose dehydratase					BN1183_CR_00400	CDS	40798	42126		D-amino acid oxidase					BN1184_CF_00380	CDS	36935	37957		HTH-type transcriptional regulator malR
			BN1182_CU_00400	CDS	39270	40439	yfiI	Uncharacterized oxidoreductase YfiI					BN1183_CR_00410	CDS	42141	42746		HTH-type transcriptional regulator PuuR					BN1184_CF_00390	CDS	38116	39078		Inosose dehydratase
			BN1182_CU_00410	CDS	40560	41459	iolH	Protein IolH					BN1183_CR_00420	CDS	42792	43544	artJ	ABC transporter arginine-binding protein 1					BN1184_CF_00400	CDS	39090	40259	yfiI	Uncharacterized oxidoreductase YfiI
			BN1182_CU_00420	CDS	41861	43189		D-amino acid oxidase					BN1183_CR_00430	CDS	43815	44465	yecS	Inner membrane amino-acid ABC transporter permease protein YecS					BN1184_CF_00410	CDS	40389	41279	iolH	Protein IolH
			BN1182_CU_00430	CDS	43204	43812		PuuR					BN1183_CR_00440	CDS	44437	45213	artM	Arginine transport ATP-binding protein ArtM					BN1184_CF_00420	CDS	41679	43007		FAD dependent oxidoreductase
			BN1182_CU_00440	CDS	43855	44607	artJ	ABC transporter arginine-binding protein 1					BN1183_CR_00450	CDS	45752	46081		Uncharacterized protein					BN1184_CF_00430	CDS	43022	43627		HTH-type transcriptional regulator PuuR
			BN1182_CU_00450	CDS	44878	45528	yecS	Inner membrane amino-acid ABC transporter permease protein YecS					BN1183_CR_00460	CDS	46074	47618		Methyl-accepting chemotaxis citrate transducer Tcp					BN1184_CF_00440	CDS	43673	44425	artJ	ABC transporter arginine-binding protein 1
			BN1182_CU_00460	CDS	45500	46276	artM	Arginine transport ATP-binding protein ArtM					BN1183_CR_00470	CDS	48096	48281		hypothetical protein					BN1184_CF_00450	CDS	44696	45346	yecS	Inner membrane amino-acid ABC transporter permease protein YecS
			BN1182_CU_00470	CDS	46814	47143		Uncharacterized protein					BN1183_CR_00480	CDS	48235	49170	fliC_2	Flagellin					BN1184_CF_00460	CDS	45318	46094	artM	Arginine transport ATP-binding protein ArtM
			BN1182_CU_00480	CDS	47136	48680		Methyl-accepting chemotaxis citrate transducer Tcp					BN1183_CR_00490	CDS	49383	51116		Tse					BN1184_CF_00470	CDS	46402	46584		hypothetical protein
			BN1182_CU_00490	CDS	49158	49343		hypothetical protein				BN1183_contig00071	BN1183_CS_00010	CDS	34	894		Insertion element IS407 uncharacterized 31.7 kDa protein					BN1184_CF_00480	CDS	46632	46961		Uncharacterized protein
			BN1182_CU_00500	CDS	49297	50232	fliC_2	Flagellin					BN1183_CS_00020	CDS	891	1154		Insertion element IS407 uncharacterized 10.0 kDa protein					BN1184_CF_00490	CDS	46954	48498		Methyl-accepting chemotaxis citrate transducer Tcp
			BN1182_CU_00510	CDS	50445	52178		Tse					BN1183_CS_00030	CDS	1065	1234		UDP-glucose pyrophosphorylase					BN1184_CF_00500	CDS	49115	50050	fliC_2	Flagellin
			BN1182_CU_00520	CDS	53007	54149	pgl	6-phosphogluconolactonase				BN1183_contig00072	BN1183_CT_00010	CDS	136	333		hypothetical protein					BN1184_CF_00510	CDS	50263	51996		Tse
			BN1182_CU_00530	CDS	54318	57938		Urea carboxylase					BN1183_CT_00020	CDS	475	1620	pgl	6-phosphogluconolactonase					BN1184_CF_00520	CDS	52253	52465		Uncharacterized protein
			BN1182_CU_00540	CDS	58035	58727	ycgI	Uncharacterized protein YcgI					BN1183_CT_00030	CDS	1789	4365		DUR1,2					BN1184_CF_00530	CDS	52559	52690		Uncharacterized protein
			BN1182_CU_00550	CDS	58681	59409		Uncharacterized protein				BN1183_contig00073	BN1183_CU_00010	CDS	1	1006		hypothetical protein					BN1184_CF_00540	CDS	52832	53977	pgl	6-phosphogluconolactonase
			BN1182_CU_00560	CDS	59406	60386	cmpD	Bicarbonate transport ATP-binding protein CmpD					BN1183_CU_00020	CDS	1103	1795	ycgI	Uncharacterized protein YcgI					BN1184_CF_00550	CDS	54146	57766		Urea carboxylase
			BN1182_CU_00570	CDS	61025	62116		Taurine transport system protein					BN1183_CU_00030	CDS	1749	2477		Uncharacterized protein					BN1184_CF_00560	CDS	57863	58555	ycgI	Uncharacterized protein YcgI
			BN1182_CU_00580	CDS	62420	62620		hypothetical protein					BN1183_CU_00040	CDS	2474	3454	cmpD	Bicarbonate transport ATP-binding protein CmpD					BN1184_CF_00570	CDS	58509	59237		Uncharacterized protein
			BN1182_CU_00590	CDS	62690	62818		Uncharacterized protein					BN1183_CU_00050	CDS	4093	5184		Taurine transport system protein					BN1184_CF_00580	CDS	59234	60214	cmpD	Bicarbonate transport ATP-binding protein CmpD
			BN1182_CU_00600	CDS	62817	63476		Uncharacterized protein					BN1183_CU_00060	CDS	5723	5887		Uncharacterized protein					BN1184_CF_00590	CDS	60853	61944		Taurine transport system periplasmic protein
			BN1182_CU_00610	CDS	63599	63832		hypothetical protein					BN1183_CU_00070	CDS	5886	6545		Uncharacterized protein					BN1184_CF_00600	CDS	62528	62656		Uncharacterized protein
			BN1182_CU_00620	CDS	64170	64433		Uncharacterized protein					BN1183_CU_00080	CDS	6668	6901		hypothetical protein					BN1184_CF_00610	CDS	62655	63314		Uncharacterized protein
			BN1182_CU_00630	CDS	64842	64970		Uncharacterized protein					BN1183_CU_00090	CDS	7239	7502		Uncharacterized protein					BN1184_CF_00620	CDS	63437	63670		Uncharacterized protein
			BN1182_CU_00640	CDS	64949	65323		Uncharacterized protein					BN1183_CU_00100	CDS	7863	7991		hypothetical protein					BN1184_CF_00630	CDS	64008	64271		Uncharacterized protein
			BN1182_CU_00650	CDS	65359	66051	ygeA	Uncharacterized protein YgeA					BN1183_CU_00110	CDS	7911	8039		Uncharacterized protein					BN1184_CF_00640	CDS	64680	64808		Uncharacterized protein
			BN1182_CU_00660	CDS	66228	67463		C-type cytochrome biogenesis protein (Copper tolerance) DsbD					BN1183_CU_00120	CDS	8018	8392		Uncharacterized protein					BN1184_CF_00650	CDS	64787	65161		Uncharacterized protein
			BN1182_CU_00670	CDS	67487	68050	PRXQ	Peroxiredoxin Q, chloroplastic					BN1183_CU_00130	CDS	8428	9120	ygeA	Uncharacterized protein YgeA					BN1184_CF_00660	CDS	65197	65889	ygeA	Uncharacterized protein YgeA
			BN1182_CU_00680	CDS	68264	68839		Uncharacterized protein					BN1183_CU_00140	CDS	9297	10532		C-type cytochrome biogenesis protein (Copper tolerance) DsbD					BN1184_CF_00670	CDS	66066	67301		DsbD
			BN1182_CU_00690	CDS	68811	69218	yusQ	Probable tautomerase YusQ					BN1183_CU_00150	CDS	10556	10711		hypothetical protein					BN1184_CF_00680	CDS	67325	67888	PRXQ	Peroxiredoxin Q, chloroplastic
			BN1182_CU_00700	CDS	69228	69542	pcaC	4-carboxymuconolactone decarboxylase					BN1183_CU_00160	CDS	10719	10928		hypothetical protein					BN1184_CF_00690	CDS	68102	68677		Uncharacterized protein
			BN1182_CU_00710	CDS	69643	70521	dgdR	HTH-type transcriptional regulator DgdR					BN1183_CU_00170	CDS	10888	11142		hypothetical protein					BN1184_CF_00700	CDS	68649	69056	yusQ	Probable tautomerase YusQ
			BN1182_CU_00720	CDS	70801	71709		Metallophosphoesterase					BN1183_CU_00180	CDS	11332	11907		Uncharacterized protein					BN1184_CF_00710	CDS	69066	69380	pcaC	4-carboxymuconolactone decarboxylase
			BN1182_CU_00730	CDS	71721	72539		L-arabinose transport system permease protein AraQ					BN1183_CU_00190	CDS	11879	12286	yusQ	Probable tautomerase YusQ					BN1184_CF_00720	CDS	69481	70359	dgdR	HTH-type transcriptional regulator DgdR
			BN1182_CU_00740	CDS	72536	73453		Sugar ABC transporter permease protein YurN					BN1183_CU_00200	CDS	12296	12610	pcaC	4-carboxymuconolactone decarboxylase					BN1184_CF_00730	CDS	70640	71548		Metallophosphoesterase
			BN1182_CU_00750	CDS	73458	74735	ugpB	sn-glycerol-3-phosphate-binding periplasmic protein UgpB					BN1183_CU_00210	CDS	12711	13589	dgdR	HTH-type transcriptional regulator DgdR					BN1184_CF_00740	CDS	71560	72378		L-arabinose transport system permease protein AraQ
			BN1182_CU_00760	CDS	74761	75882		sn-glycerol-3-phosphate import ATP-binding protein UgpC					BN1183_CU_00220	CDS	13869	14777		Uncharacterized protein					BN1184_CF_00750	CDS	72375	73292		Sugar ABC transporter permease protein YurN
			BN1182_CU_00770	CDS	76329	76949		Uncharacterized protein					BN1183_CU_00230	CDS	14789	15607		sn-glycerol-3-phosphate transport system, permease component UgpE					BN1184_CF_00760	CDS	73297	74574		ABC transporter substrate-binding protein
			BN1182_CU_00780	CDS	76946	77881		YwfM					BN1183_CU_00240	CDS	15604	16521		YurN					BN1184_CF_00770	CDS	74600	75721		sn-glycerol-3-phosphate import ATP-binding protein UgpC
			BN1182_CU_00790	CDS	77852	78091		hypothetical protein					BN1183_CU_00250	CDS	16526	17803		UgpB					BN1184_CF_00780	CDS	76205	76447		hypothetical protein
			BN1182_CU_00800	CDS	78339	79259		hypothetical protein					BN1183_CU_00260	CDS	17829	18950		sn-glycerol-3-phosphate import ATP-binding protein UgpC					BN1184_CF_00790	CDS	76372	76791		Uncharacterized protein
		BN1182_contig00074	BN1182_CV_00010	CDS	3	746		hypothetical protein					BN1183_CU_00270	CDS	18981	19112		Uncharacterized protein					BN1184_CF_00800	CDS	76788	77723		YwfM
			BN1182_CV_00020	CDS	1052	1645		RimL					BN1183_CU_00280	CDS	19434	20021		Uncharacterized protein					BN1184_CF_00810	CDS	78180	79844		Methyl-accepting chemotaxis protein I Tsr
			BN1182_CV_00030	CDS	1840	2487	rhtC	Threonine efflux protein					BN1183_CU_00290	CDS	20021	20953		YwfM					BN1184_CF_00820	CDS	80148	80741		RimL
			BN1182_CV_00040	CDS	2538	2672		hypothetical protein					BN1183_CU_00300	CDS	21410	23074		Methyl-accepting chemotaxis protein I Tsr					BN1184_CF_00830	CDS	80936	81568	rhtC	Threonine efflux protein
			BN1182_CV_00050	CDS	2647	3531	nfrA2	FMN reductase [NAD(P)H]					BN1183_CU_00310	CDS	23361	23972		RimL					BN1184_CF_00840	CDS	81835	82626	nfrA2	FMN reductase [NAD(P)H]
			BN1182_CV_00060	CDS	3592	5172		Uncharacterized protein					BN1183_CU_00320	CDS	24167	24799	rhtC	Threonine efflux protein					BN1184_CF_00850	CDS	82687	84267		Uncharacterized protein
			BN1182_CV_00070	CDS	5399	6757	fdhC	Fructose dehydrogenase cytochrome subunit					BN1183_CU_00330	CDS	25066	25857	nfrA2	FMN reductase [NAD(P)H]					BN1184_CF_00860	CDS	84494	85852	fdhC	Fructose dehydrogenase cytochrome subunit
			BN1182_CV_00080	CDS	6750	8363	fdhL	Fructose dehydrogenase large subunit					BN1183_CU_00340	CDS	25918	27498		Uncharacterized protein					BN1184_CF_00870	CDS	85845	87458	fdhL	Fructose dehydrogenase large subunit
			BN1182_CV_00090	CDS	8379	8885		Uncharacterized protein					BN1183_CU_00350	CDS	27724	29082	fdhC	Fructose dehydrogenase cytochrome subunit					BN1184_CF_00880	CDS	87474	87989		Uncharacterized protein
			BN1182_CV_00100	CDS	8867	9091		Uncharacterized protein					BN1183_CU_00360	CDS	29075	30688	fdhL	Fructose dehydrogenase large subunit					BN1184_CF_00890	CDS	88390	89301		Lipoate-protein ligase A
			BN1182_CV_00110	CDS	9295	10365		Lipoate-protein ligase A					BN1183_CU_00370	CDS	30704	31219		Uncharacterized protein					BN1184_CF_00900	CDS	89547	90593		TetR family transcriptional regulator
			BN1182_CV_00120	CDS	10453	11499		TetR family transcriptional regulator					BN1183_CU_00380	CDS	31620	32690		Lipoate-protein ligase A					BN1184_CF_00910	CDS	90505	91116		Uncharacterized protein
			BN1182_CV_00130	CDS	11411	12022		Uncharacterized protein					BN1183_CU_00390	CDS	32778	33824		TetR family transcriptional regulator					BN1184_CF_00920	CDS	91580	92965	dat	Diaminobutyrate--2-oxoglutarate aminotransferase
			BN1182_CV_00140	CDS	12486	13871	dat	Diaminobutyrate--2-oxoglutarate aminotransferase					BN1183_CU_00400	CDS	33736	34347		Uncharacterized protein					BN1184_CF_00930	CDS	92962	93887		hypothetical protein
			BN1182_CV_00150	CDS	13868	15352	ddc	L-2,4-diaminobutyrate decarboxylase					BN1183_CU_00410	CDS	34811	36196	dat	Diaminobutyrate--2-oxoglutarate aminotransferase				BN1184_contig00059	BN1184_CG_00010	CDS	1	393		hypothetical protein
			BN1182_CV_00160	CDS	15443	16138		hypothetical protein					BN1183_CU_00420	CDS	36193	37677	ddc	L-2,4-diaminobutyrate decarboxylase					BN1184_CG_00020	CDS	484	654		Uncharacterized protein
			BN1182_CV_00170	CDS	16320	16646		Uncharacterized protein					BN1183_CU_00430	CDS	37768	37938		Uncharacterized protein					BN1184_CG_00030	CDS	651	1169		Uncharacterized protein
			BN1182_CV_00180	CDS	16725	18374		Probable malate:quinone oxidoreductase					BN1183_CU_00440	CDS	37935	38453		Uncharacterized protein					BN1184_CG_00040	CDS	1351	1677		Uncharacterized protein
			BN1182_CV_00190	CDS	18755	19615		Uncharacterized protein pSLT051					BN1183_CU_00450	CDS	38565	38960		Uncharacterized protein					BN1184_CG_00050	CDS	1758	3407		Probable malate:quinone oxidoreductase
			BN1182_CV_00200	CDS	19604	19861		Uncharacterized protein					BN1183_CU_00460	CDS	39040	40689		Probable malate:quinone oxidoreductase					BN1184_CG_00060	CDS	3788	4732		Uncharacterized protein pSLT051
			BN1182_CV_00210	CDS	19958	21475	dcuS	Sensor histidine kinase DcuS					BN1183_CU_00470	CDS	41070	42053		Uncharacterized protein pSLT051					BN1184_CG_00070	CDS	4707	4895		Uncharacterized protein
			BN1182_CV_00220	CDS	21476	21598		hypothetical protein					BN1183_CU_00480	CDS	42270	43913	dcuS	Sensor histidine kinase DcuS					BN1184_CG_00080	CDS	4992	6632	dcuS	Sensor histidine kinase DcuS
			BN1182_CV_00230	CDS	21595	22314	dcuR	Transcriptional regulatory protein DcuR					BN1183_CU_00490	CDS	43910	44629	dcuR	Transcriptional regulatory protein DcuR					BN1184_CG_00090	CDS	6629	7348	dcuR	Transcriptional regulatory protein DcuR
			BN1182_CV_00240	CDS	22308	23318		FAD:protein FMN transferase					BN1183_CU_00500	CDS	44623	45633		FAD:protein FMN transferase					BN1184_CG_00100	CDS	7342	8346		FAD:protein FMN transferase
			BN1182_CV_00250	CDS	23343	23699		hypothetical protein					BN1183_CU_00510	CDS	45658	48450		Probable NADH-dependent flavin oxidoreductase YqiG					BN1184_CG_00110	CDS	8377	11154		Probable NADH-dependent flavin oxidoreductase YqiG
			BN1182_CV_00260	CDS	23700	26135		Probable NADH-dependent flavin oxidoreductase YqiG					BN1183_CU_00520	CDS	49024	50532	ttdT	L-tartrate/succinate antiporter					BN1184_CG_00120	CDS	11744	13252	ttdT	L-tartrate/succinate antiporter
			BN1182_CV_00270	CDS	26711	28219	ttdT	L-tartrate/succinate antiporter					BN1183_CU_00530	CDS	50689	52335		Fumarate hydratase class I, aerobic					BN1184_CG_00130	CDS	13409	15055		Fumarate hydratase class I, aerobic
			BN1182_CV_00280	CDS	28376	30022		Fumarate hydratase class I, aerobic					BN1183_CU_00540	CDS	52389	53042	yhfK	Uncharacterized sugar epimerase YhfK					BN1184_CG_00140	CDS	15109	15762	yhfK	Uncharacterized sugar epimerase YhfK
			BN1182_CV_00290	CDS	30075	30728	yhfK	Uncharacterized sugar epimerase YhfK					BN1183_CU_00550	CDS	53130	54194	VEP1	3-oxo-Delta(4,5)-steroid 5-beta-reductase					BN1184_CG_00150	CDS	15850	16914	VEP1	3-oxo-Delta(4,5)-steroid 5-beta-reductase
			BN1182_CV_00300	CDS	30816	31880	VEP1	3-oxo-Delta(4,5)-steroid 5-beta-reductase					BN1183_CU_00560	CDS	54279	55196		Uncharacterized HTH-type transcriptional regulator HI_1364					BN1184_CG_00160	CDS	16999	17916		Uncharacterized HTH-type transcriptional regulator HI_1364
			BN1182_CV_00310	CDS	31965	32882		Uncharacterized HTH-type transcriptional regulator HI_1364					BN1183_CU_00570	CDS	55493	56278	cdh	CDP-diacylglycerol pyrophosphatase					BN1184_CG_00170	CDS	18213	18998	cdh	CDP-diacylglycerol pyrophosphatase
			BN1182_CV_00320	CDS	33179	33964	cdh	CDP-diacylglycerol pyrophosphatase					BN1183_CU_00580	CDS	56485	57045		Uncharacterized protein					BN1184_CG_00180	CDS	19004	19465		hypothetical protein
			BN1182_CV_00330	CDS	34171	34731		Uncharacterized protein					BN1183_CU_00590	CDS	57274	58521		Uncharacterized MFS-type transporter Rv2456c					BN1184_CG_00190	CDS	19496	19780		hypothetical protein
			BN1182_CV_00340	CDS	34960	36207		Uncharacterized MFS-type transporter Rv2456c					BN1183_CU_00600	CDS	58884	60359	proP	Proline/betaine transporter					BN1184_CG_00200	CDS	19994	21241		Uncharacterized MFS-type transporter Rv2456c
			BN1182_CV_00350	CDS	36570	38045	proP	Proline/betaine transporter					BN1183_CU_00610	CDS	60420	60956		UPF0098 protein MTH_273					BN1184_CG_00210	CDS	21604	23079	proP	Proline/betaine transporter
			BN1182_CV_00360	CDS	38106	38642		PebP family protein					BN1183_CU_00620	CDS	61005	61295		hypothetical protein					BN1184_CG_00220	CDS	23140	23676		PebP family protein
			BN1182_CV_00370	CDS	38691	38981		hypothetical protein					BN1183_CU_00630	CDS	61325	61498	ydcX	Uncharacterized protein YdcX					BN1184_CG_00230	CDS	24045	24218	ydcX	Uncharacterized protein YdcX
			BN1182_CV_00380	CDS	39011	39184	ydcX	Uncharacterized protein YdcX				BN1183_contig00074	BN1183_CV_00010	CDS	47	1489	clcA	H(+)/Cl(-) exchange transporter ClcA				BN1184_contig00060	BN1184_CH_00010	CDS	70	1512	clcA	H(+)/Cl(-) exchange transporter ClcA
			BN1182_CV_00390	CDS	39504	40973		TssA					BN1183_CV_00020	CDS	1724	2644		Glutaminase					BN1184_CH_00020	CDS	1747	2667		Glutaminase
			BN1182_CV_00400	CDS	40892	41218		hypothetical protein					BN1183_CV_00030	CDS	2646	3587		Putative 2-hydroxyacid dehydrogenase HI_1556					BN1184_CH_00030	CDS	2669	3610		Putative 2-hydroxyacid dehydrogenase HI_1556
			BN1182_CV_00410	CDS	41222	41677		Uncharacterized protein					BN1183_CV_00040	CDS	3683	4201		Uncharacterized protein					BN1184_CH_00040	CDS	3820	4224		Uncharacterized protein
			BN1182_CV_00420	CDS	41677	42222		Uncharacterized protein					BN1183_CV_00050	CDS	4265	6001		Membrane protein					BN1184_CH_00050	CDS	4288	6024		Membrane protein
			BN1182_CV_00430	CDS	42200	43285		TssG					BN1183_CV_00060	CDS	6062	6280		Uncharacterized protein					BN1184_CH_00060	CDS	6084	6302		Uncharacterized protein
			BN1182_CV_00440	CDS	43249	45003		Uncharacterized protein					BN1183_CV_00070	CDS	6430	6978	ytfJ	Uncharacterized protein YtfJ					BN1184_CH_00070	CDS	6452	7000	ytfJ	Uncharacterized protein YtfJ
		BN1182_contig00076	BN1182_CX_00010	CDS	1	456		hypothetical protein					BN1183_CV_00080	CDS	7194	8129	crtE	Geranylgeranyl diphosphate synthase					BN1184_CH_00080	CDS	7216	8151	crtE	Geranylgeranyl diphosphate synthase
			BN1182_CX_00020	CDS	456	3539		Uncharacterized protein					BN1183_CV_00090	CDS	8139	9434	crtX	Zeaxanthin glucosyltransferase					BN1184_CH_00090	CDS	8161	9456	crtX	Zeaxanthin glucosyltransferase
		BN1182_contig00077	BN1182_CY_00010	CDS	3	1742		Uncharacterized protein					BN1183_CV_00100	CDS	9418	10566	crtY	Lycopene cyclase					BN1184_CH_00100	CDS	9440	10588	crtY	Lycopene cyclase
			BN1182_CY_00020	CDS	1739	4420	clpB	Chaperone protein ClpB					BN1183_CV_00110	CDS	10578	12056	crtI	Phytoene desaturase (lycopene-forming)					BN1184_CH_00110	CDS	10600	12078	crtI	Phytoene desaturase (lycopene-forming)
			BN1182_CY_00030	CDS	4389	4574		hypothetical protein					BN1183_CV_00120	CDS	12053	12982	crtB	All-trans-phytoene synthase/15-cis-phytoene synthase					BN1184_CH_00120	CDS	12075	13004	crtB	All-trans-phytoene synthase/15-cis-phytoene synthase
			BN1182_CY_00040	CDS	4564	5088	hcpC	Major exported protein					BN1183_CV_00130	CDS	12921	13475	crtZ	Beta-carotene hydroxylase					BN1184_CH_00130	CDS	12943	13497	crtZ	Beta-carotene hydroxylase
			BN1182_CY_00050	CDS	5060	6784		Uncharacterized protein					BN1183_CV_00140	CDS	13561	14577	ahr	Aldehyde reductase Ahr					BN1184_CH_00140	CDS	13583	14599	ahr	Aldehyde reductase Ahr
			BN1182_CY_00060	CDS	6781	7470		Uncharacterized protein					BN1183_CV_00150	CDS	14590	15204	yddH	Uncharacterized protein YddH					BN1184_CH_00150	CDS	14612	15226	yddH	Uncharacterized protein YddH
			BN1182_CY_00070	CDS	7467	8807		TssK					BN1183_CV_00160	CDS	15530	16081		Uncharacterized protein					BN1184_CH_00160	CDS	15503	16102		Uncharacterized protein
			BN1182_CY_00080	CDS	8825	10372		TssC					BN1183_CV_00170	CDS	16087	16548		Uncharacterized protein					BN1184_CH_00170	CDS	16108	16569		Uncharacterized protein
			BN1182_CY_00090	CDS	10406	10903		Uncharacterized protein					BN1183_CV_00180	CDS	16611	17027	yybH	Uncharacterized protein YybH					BN1184_CH_00180	CDS	16632	17048	yybH	Uncharacterized protein YybH
			BN1182_CY_00100	CDS	11983	13389	clcA	H(+)/Cl(-) exchange transporter ClcA					BN1183_CV_00190	CDS	17013	17465		Uncharacterized protein					BN1184_CH_00190	CDS	17034	17486		Uncharacterized protein
			BN1182_CY_00110	CDS	13660	14580		Glutaminase					BN1183_CV_00200	CDS	17519	18121		Lysine exporter protein RhtB					BN1184_CH_00200	CDS	17540	18142	rhtB	Homoserine/homoserine lactone efflux protein
			BN1182_CY_00120	CDS	14582	15523		Putative 2-hydroxyacid dehydrogenase HI_1556					BN1183_CV_00210	CDS	18171	18638		GCN5-related N-acetyltransferase					BN1184_CH_00210	CDS	18192	18659		GCN5-related N-acetyltransferase
			BN1182_CY_00130	CDS	15621	16136		Uncharacterized protein					BN1183_CV_00220	CDS	18652	19614	moeB	Molybdopterin-synthase adenylyltransferase					BN1184_CH_00220	CDS	18673	19635		Thiazole biosynthesis adenylyltransferase ThiF
			BN1182_CY_00140	CDS	16200	17936		Iron-regulated membrane protein					BN1183_CV_00230	CDS	19624	20382		Thiazole synthase					BN1184_CH_00230	CDS	19645	20403		Thiazole synthase
			BN1182_CY_00150	CDS	17996	18214		Uncharacterized protein					BN1183_CV_00240	CDS	20385	20582		Thiamine biosynthesis protein ThiS					BN1184_CH_00240	CDS	20406	20603		Uncharacterized protein
			BN1182_CY_00160	CDS	18364	18912	ytfJ	Uncharacterized protein YtfJ					BN1183_CV_00250	CDS	20579	21517	thiO	Putative thiamine biosynthesis oxidoreductase ThiO					BN1184_CH_00250	CDS	20600	21538	thiO	Putative thiamine biosynthesis oxidoreductase ThiO
			BN1182_CY_00170	CDS	19128	20063	crtE	Geranylgeranyl diphosphate synthase					BN1183_CV_00260	CDS	21828	22148		Branched-chain amino acid transport protein AzlD					BN1184_CH_00260	CDS	21849	22169		Branched-chain amino acid transport protein AzlD
			BN1182_CY_00180	CDS	20073	21368	crtX	Zeaxanthin glucosyltransferase					BN1183_CV_00270	CDS	22145	22816		Branched-chain amino acid transport protein AzlC					BN1184_CH_00270	CDS	22166	22837		Branched-chain amino acid transport protein AzlC
			BN1182_CY_00190	CDS	21352	22500	crtY	Lycopene cyclase					BN1183_CV_00280	CDS	22911	23459		Putative HTH-type transcriptional regulator					BN1184_CH_00280	CDS	22932	23480		Putative HTH-type transcriptional regulator
			BN1182_CY_00200	CDS	22512	23990	crtI	Phytoene desaturase (lycopene-forming)					BN1183_CV_00290	CDS	23482	24915	yejF	Uncharacterized ABC transporter ATP-binding protein YejF					BN1184_CH_00290	CDS	23503	24936	yejF	Uncharacterized ABC transporter ATP-binding protein YejF
			BN1182_CY_00210	CDS	23987	24916	crtB	All-trans-phytoene synthase/15-cis-phytoene synthase					BN1183_CV_00300	CDS	24912	25724		DppC					BN1184_CH_00300	CDS	24933	25745		DppC
			BN1182_CY_00220	CDS	24855	25409	crtZ	Beta-carotene hydroxylase					BN1183_CV_00310	CDS	25688	26635	nikB	Nickel transport system permease protein NikB					BN1184_CH_00310	CDS	25709	26542	nikB	Nickel transport system permease protein NikB
			BN1182_CY_00230	CDS	25495	26511	ahr	Aldehyde reductase Ahr					BN1183_CV_00320	CDS	26623	28149		Nickel-binding periplasmic protein					BN1184_CH_00320	CDS	26509	26658		hypothetical protein
			BN1182_CY_00240	CDS	26524	27138	yddH	Uncharacterized protein YddH					BN1183_CV_00330	CDS	28367	29599	yciC	Putative metal chaperone YciC					BN1184_CH_00330	CDS	26646	28172		Nickel-binding periplasmic protein
			BN1182_CY_00250	CDS	27464	28015		Uncharacterized protein					BN1183_CV_00340	CDS	29741	31129	sad	Succinate semialdehyde dehydrogenase [NAD(P)+] Sad					BN1184_CH_00340	CDS	28390	29622	yciC	Putative metal chaperone YciC
			BN1182_CY_00260	CDS	28024	28482		Uncharacterized protein					BN1183_CV_00350	CDS	31591	32520	repA	Replication protein RepA					BN1184_CH_00350	CDS	29764	31152	sad	Succinate semialdehyde dehydrogenase [NAD(P)+] Sad
			BN1182_CY_00270	CDS	28484	28900	yybH	Uncharacterized protein YybH					BN1183_CV_00360	CDS	33708	34052		hypothetical protein					BN1184_CH_00360	CDS	31614	32543	repA	Replication protein RepA
			BN1182_CY_00280	CDS	28886	29338		Uncharacterized protein					BN1183_CV_00370	CDS	34419	35618	parA	Plasmid partition protein A					BN1184_CH_00370	CDS	33645	33845		hypothetical protein
			BN1182_CY_00290	CDS	29392	29994	rhtB	Homoserine/homoserine lactone efflux protein					BN1183_CV_00380	CDS	35626	36597	parB	Plasmid Partition par B protein					BN1184_CH_00380	CDS	34427	35626	parA	Plasmid partition protein A
			BN1182_CY_00300	CDS	30044	30511		GCN5-related N-acetyltransferase					BN1183_CV_00390	CDS	37208	37366		hypothetical protein					BN1184_CH_00390	CDS	35634	36605	parB	Plasmid Partition par B protein
			BN1182_CY_00310	CDS	30525	31487		Thiazole biosynthesis adenylyltransferase ThiF					BN1183_CV_00400	CDS	37406	37531		hypothetical protein					BN1184_CH_00400	CDS	37215	37373		hypothetical protein
			BN1182_CY_00320	CDS	31497	32255		Thiazole synthase					BN1183_CV_00410	CDS	37621	37839		Uncharacterized protein					BN1184_CH_00410	CDS	37628	37795		Uncharacterized protein
			BN1182_CY_00330	CDS	32258	32455		Thiamine biosynthesis protein ThiS					BN1183_CV_00420	CDS	38164	38298		hypothetical protein					BN1184_CH_00420	CDS	37705	37851		hypothetical protein
			BN1182_CY_00340	CDS	32452	33390	thiO	Putative thiamine biosynthesis oxidoreductase ThiO					BN1183_CV_00430	CDS	40048	40284		Uncharacterized protein					BN1184_CH_00430	CDS	38205	38339		hypothetical protein
			BN1182_CY_00350	CDS	33701	34021		Branched-chain amino acid transport protein AzlD					BN1183_CV_00440	CDS	40681	41055	yjgF	2-iminobutanoate/2-iminopropanoate deaminase					BN1184_CH_00440	CDS	39249	39482		hypothetical protein
			BN1182_CY_00360	CDS	34018	34689		Branched-chain amino acid transport protein AzlC					BN1183_CV_00450	CDS	41076	41408		Uncharacterized protein					BN1184_CH_00450	CDS	40093	40329		Putative integrase core domain protein
			BN1182_CY_00370	CDS	34784	35332		YdcN					BN1183_CV_00460	CDS	41744	42472		Uncharacterized protein					BN1184_CH_00460	CDS	40726	41100	MMF1	Protein MMF1, mitochondrial
			BN1182_CY_00380	CDS	35355	36788	yejF	Uncharacterized ABC transporter ATP-binding protein YejF					BN1183_CV_00470	CDS	42842	43036		Uncharacterized protein					BN1184_CH_00470	CDS	41121	41453		Uncharacterized protein
			BN1182_CY_00390	CDS	36904	37596		Dipeptide transport system permease protein DppC					BN1183_CV_00480	CDS	43125	43388	ariR	Regulatory protein AriR					BN1184_CH_00480	CDS	41914	42516		Uncharacterized protein
			BN1182_CY_00400	CDS	37560	38507	nikB	Nickel transport system permease protein NikB					BN1183_CV_00490	CDS	43522	43809		Uncharacterized protein					BN1184_CH_00490	CDS	42886	43080		Uncharacterized protein
			BN1182_CY_00410	CDS	38495	40039		NikA					BN1183_CV_00500	CDS	43979	44224	ycgZ	Probable two-component-system connector protein YcgZ					BN1184_CH_00500	CDS	43169	43432	ariR	Regulatory protein AriR
			BN1182_CY_00420	CDS	40239	41471	yciC	Putative metal chaperone YciC					BN1183_CV_00510	CDS	44454	44744		Uncharacterized protein					BN1184_CH_00510	CDS	43566	43853		Uncharacterized protein
			BN1182_CY_00430	CDS	41613	43001	sad	Succinate semialdehyde dehydrogenase [NAD(P)+] Sad					BN1183_CV_00520	CDS	45061	45978		Uncharacterized periplasmic iron-binding protein HI_0362					BN1184_CH_00520	CDS	44023	44268	ycgZ	Probable two-component-system connector protein YcgZ
			BN1182_CY_00440	CDS	43463	44392	repA	Replication protein RepA					BN1183_CV_00530	CDS	45975	46796	yfeB	Chelated iron transport system membrane protein YfeB					BN1184_CH_00530	CDS	44498	44788		Uncharacterized protein
			BN1182_CY_00450	CDS	46264	47463	parA	Plasmid partition protein A					BN1183_CV_00540	CDS	46793	47653	yfeC	Chelated iron transport system membrane protein YfeC					BN1184_CH_00540	CDS	45105	46022		Uncharacterized periplasmic iron-binding protein HI_0362
			BN1182_CY_00460	CDS	47471	48442	parB	Plasmid Partition par B protein					BN1183_CV_00550	CDS	47650	48480	yfeD	Chelated iron transport system membrane protein YfeD					BN1184_CH_00550	CDS	46019	46840	yfeB	Chelated iron transport system membrane protein YfeB
			BN1182_CY_00470	CDS	49095	49262		hypothetical protein					BN1183_CV_00560	CDS	48559	49185	yagT	Putative xanthine dehydrogenase YagT iron-sulfur-binding subunit					BN1184_CH_00560	CDS	46837	47184		hypothetical protein
			BN1182_CY_00480	CDS	49302	49478		hypothetical protein					BN1183_CV_00570	CDS	49182	50174	yagS	Putative xanthine dehydrogenase YagS FAD-binding subunit					BN1184_CH_00570	CDS	47151	47696		hypothetical protein
			BN1182_CY_00490	CDS	49517	49732		Uncharacterized protein					BN1183_CV_00580	CDS	50866	52506		hypothetical protein					BN1184_CH_00580	CDS	47693	48523	yfeD	Chelated iron transport system membrane protein YfeD
			BN1182_CY_00500	CDS	51343	51606		hypothetical protein					BN1183_CV_00590	CDS	52509	53108		Purine catabolism protein PucB					BN1184_CH_00590	CDS	48602	49228	yagT	Putative xanthine dehydrogenase YagT iron-sulfur-binding subunit
			BN1182_CY_00510	CDS	51939	52175		Putative integrase core domain protein					BN1183_CV_00600	CDS	53105	54076		Uncharacterized protein					BN1184_CH_00600	CDS	49225	50217	yagS	Putative xanthine dehydrogenase YagS FAD-binding subunit
			BN1182_CY_00520	CDS	52322	52516		hypothetical protein					BN1183_CV_00610	CDS	54132	55268		Uncharacterized protein					BN1184_CH_00610	CDS	50214	52550	yagR	Putative xanthine dehydrogenase YagR molybdenum-binding subunit
			BN1182_CY_00530	CDS	52573	52947	MMF1	Protein MMF1, mitochondrial					BN1183_CV_00620	CDS	55255	56322		Uncharacterized TonB-dependent receptor HI_1466.1					BN1184_CH_00620	CDS	52553	53152		Purine catabolism protein PucB
			BN1182_CY_00540	CDS	52968	53300		Uncharacterized protein					BN1183_CV_00630	CDS	56295	57506		hypothetical protein					BN1184_CH_00630	CDS	53149	54120		Xanthine dehydrogenase accessory factor
			BN1182_CY_00550	CDS	53636	54364		Uncharacterized protein					BN1183_CV_00640	CDS	57600	57836		hypothetical protein					BN1184_CH_00640	CDS	54176	55312		YadT
			BN1182_CY_00560	CDS	54734	54928		Uncharacterized protein					BN1183_CV_00650	CDS	57742	58761		RpiR family transcriptional regulator					BN1184_CH_00650	CDS	55299	57446		TonB-dependent siderophore receptor FoxA
			BN1182_CY_00570	CDS	55017	55280	ariR	Regulatory protein AriR					BN1183_CV_00660	CDS	59048	61027	lip-1	Lipase 1					BN1184_CH_00660	CDS	57646	57882		hypothetical protein
			BN1182_CY_00580	CDS	55414	55701		Uncharacterized protein					BN1183_CV_00670	CDS	61236	62108	rluF	Ribosomal large subunit pseudouridine synthase F					BN1184_CH_00670	CDS	57788	58807		RpiR family transcriptional regulator
			BN1182_CY_00590	CDS	55871	56116	ycgZ	Probable two-component-system connector protein YcgZ					BN1183_CV_00680	CDS	62124	62639		Uncharacterized protein					BN1184_CH_00680	CDS	59093	61072	lip-1	Lipase 1
			BN1182_CY_00600	CDS	56346	56636		Uncharacterized protein					BN1183_CV_00690	CDS	62900	63571		Uncharacterized protein					BN1184_CH_00690	CDS	61281	62171	rluF	Ribosomal large subunit pseudouridine synthase F
			BN1182_CY_00610	CDS	56953	57870		Uncharacterized periplasmic iron-binding protein HI_0362					BN1183_CV_00700	CDS	63620	65416		Histidine kinase					BN1184_CH_00700	CDS	62168	62683		Uncharacterized protein
			BN1182_CY_00620	CDS	57867	58688	yfeB	Chelated iron transport system membrane protein YfeB					BN1183_CV_00710	CDS	66107	67300		Blue light- and temperature-regulated antirepressor BluF					BN1184_CH_00710	CDS	62944	63615		Uncharacterized protein
			BN1182_CY_00630	CDS	58685	59545	yfeC	Chelated iron transport system membrane protein YfeC					BN1183_CV_00720	CDS	67742	68557		Uncharacterized HTH-type transcriptional regulator HI_1009					BN1184_CH_00720	CDS	63663	65459		Diguanylate cyclase/phosphodiesterase YddU
			BN1182_CY_00640	CDS	59542	60372	yfeD	Chelated iron transport system membrane protein YfeD					BN1183_CV_00730	CDS	68516	68803		Uncharacterized protein					BN1184_CH_00730	CDS	65781	65954		hypothetical protein
			BN1182_CY_00650	CDS	60451	61077	yagT	Putative xanthine dehydrogenase YagT iron-sulfur-binding subunit					BN1183_CV_00740	CDS	68825	69064		Uncharacterized protein					BN1184_CH_00740	CDS	66150	67343		Blue light- and temperature-regulated antirepressor BluF
			BN1182_CY_00660	CDS	61074	62066	yagS	Putative xanthine dehydrogenase YagS FAD-binding subunit					BN1183_CV_00750	CDS	69590	69718		hypothetical protein					BN1184_CH_00750	CDS	67785	68600		Uncharacterized HTH-type transcriptional regulator HI_1009
			BN1182_CY_00670	CDS	62063	64399	yagR	Putative xanthine dehydrogenase YagR molybdenum-binding subunit					BN1183_CV_00760	CDS	69864	71630		YciR					BN1184_CH_00760	CDS	68559	68846		Uncharacterized protein
			BN1182_CY_00680	CDS	64402	65001	pucB	Purine catabolism protein PucB					BN1183_CV_00770	CDS	71739	73169	ascB	6-phospho-beta-glucosidase AscB					BN1184_CH_00770	CDS	68868	69107		Uncharacterized protein
			BN1182_CY_00690	CDS	64998	65969		Xanthine dehydrogenase accessory factor					BN1183_CV_00780	CDS	73199	74728	ascF	PTS system arbutin-, cellobiose-, and salicin-specific EIIBC component					BN1184_CH_00780	CDS	69628	69765		hypothetical protein
			BN1182_CY_00700	CDS	66025	67161		Fe3+-hydroxamate ABC transporter periplasmic protein					BN1183_CV_00790	CDS	74960	75967	ascG	HTH-type transcriptional regulator AscG					BN1184_CH_00790	CDS	69911	71014		hypothetical protein
			BN1182_CY_00710	CDS	67148	69295		TonB-dependent siderophore receptor					BN1183_CV_00800	CDS	75973	76734	yciT	Uncharacterized HTH-type transcriptional regulator YciT					BN1184_CH_00800	CDS	70990	71676		hypothetical protein
			BN1182_CY_00720	CDS	69495	69731		hypothetical protein					BN1183_CV_00810	CDS	76768	78027	ybiU	Uncharacterized protein YbiU					BN1184_CH_00810	CDS	71785	73215	ascB	6-phospho-beta-glucosidase AscB
			BN1182_CY_00730	CDS	69637	70656		RpiR family transcriptional regulator					BN1183_CV_00820	CDS	78221	79072	ybiV	Sugar phosphatase YbiV					BN1184_CH_00820	CDS	73245	74774	ascF	PTS system arbutin-, cellobiose-, and salicin-specific EIIBC component
			BN1182_CY_00740	CDS	70943	72922	lip-1	Lipase 1					BN1183_CV_00830	CDS	79363	80049		Uncharacterized protein					BN1184_CH_00830	CDS	75006	76013	ascG	HTH-type transcriptional regulator AscG
			BN1182_CY_00750	CDS	73131	74003	rluF	Ribosomal large subunit pseudouridine synthase F					BN1183_CV_00840	CDS	80220	80531		Uncharacterized protein					BN1184_CH_00840	CDS	76019	76780	yciT	Uncharacterized HTH-type transcriptional regulator YciT
			BN1182_CY_00760	CDS	74019	74534		Uncharacterized protein					BN1183_CV_00850	CDS	80721	81779		Diguanylate cyclase YaiC					BN1184_CH_00850	CDS	76814	78073	ybiU	Uncharacterized protein YbiU
			BN1182_CY_00770	CDS	74795	75466		Uncharacterized protein					BN1183_CV_00860	CDS	81878	82747		Methionine aminopeptidase					BN1184_CH_00860	CDS	78267	79118	ybiV	Sugar phosphatase YbiV
			BN1182_CY_00780	CDS	75514	77310		Diguanylate cyclase/phosphodiesterase with GAF sensor					BN1183_CV_00870	CDS	82663	82905		Uncharacterized protein					BN1184_CH_00870	CDS	79408	80094		Uncharacterized protein
			BN1182_CY_00790	CDS	78001	79194		Blue light- and temperature-regulated antirepressor BluF					BN1183_CV_00880	CDS	83507	83836		Uncharacterized protein					BN1184_CH_00880	CDS	80265	80576		Uncharacterized protein
			BN1182_CY_00800	CDS	79636	80451		Uncharacterized HTH-type transcriptional regulator HI_1009					BN1183_CV_00890	CDS	83952	84098		Uncharacterized protein					BN1184_CH_00890	CDS	80765	81823		Diguanylate cyclase YaiC
			BN1182_CY_00810	CDS	80410	80697		Uncharacterized protein					BN1183_CV_00900	CDS	84604	85704		IntA					BN1184_CH_00900	CDS	81922	82791		Methionine aminopeptidase
			BN1182_CY_00820	CDS	80719	80958		Uncharacterized protein					BN1183_CV_00910	CDS	85766	86161	hns	DNA-binding protein H-NS					BN1184_CH_00910	CDS	82707	82949		Uncharacterized protein
			BN1182_CY_00830	CDS	81459	81590		Uncharacterized protein					BN1183_CV_00920	CDS	87338	88852		hypothetical protein					BN1184_CH_00920	CDS	83551	83880		Uncharacterized protein
			BN1182_CY_00840	CDS	81782	83548		YciR					BN1183_CV_00930	CDS	88789	89459		hypothetical protein					BN1184_CH_00930	CDS	83996	84142		Uncharacterized protein
			BN1182_CY_00850	CDS	83657	85087	ascB	6-phospho-beta-glucosidase AscB															BN1184_CH_00940	CDS	84648	85748		IntA
			BN1182_CY_00860	CDS	85117	86646	ascF	PTS system arbutin-, cellobiose-, and salicin-specific EIIBC component															BN1184_CH_00950	CDS	85810	86205	hns	DNA-binding protein H-NS
			BN1182_CY_00870	CDS	86878	87885	ascG	HTH-type transcriptional regulator AscG															BN1184_CH_00960	CDS	87382	88803		FhuE receptor
			BN1182_CY_00880	CDS	87891	88652	yciT	Uncharacterized HTH-type transcriptional regulator YciT														BN1184_contig00063	BN1184_CK_00010	CDS	1	981	cre	Recombinase cre
			BN1182_CY_00890	CDS	88686	89945	ybiU	Uncharacterized protein YbiU															BN1184_CK_00020	CDS	923	1069		hypothetical protein
			BN1182_CY_00900	CDS	90139	90990	ybiV	Sugar phosphatase YbiV
			BN1182_CY_00910	CDS	91280	91966		Uncharacterized protein
			BN1182_CY_00920	CDS	92137	92448		Uncharacterized protein
			BN1182_CY_00930	CDS	92638	93696		Diguanylate cyclase YaiC
			BN1182_CY_00940	CDS	93795	94664		Methionine aminopeptidase
			BN1182_CY_00950	CDS	94580	94822		Uncharacterized protein
			BN1182_CY_00960	CDS	95412	95741		Uncharacterized protein
			BN1182_CY_00970	CDS	95854	96003		Uncharacterized protein
			BN1182_CY_00980	CDS	96514	97614		IntA
			BN1182_CY_00990	CDS	97676	98071	hns	DNA-binding protein H-NS
			BN1182_CY_01000	CDS	99249	101462	fhuE	FhuE receptor
