# Supplementary material for: The genomes of closely related Pantoea ananatis maize seed endophytes having different effects on the host plant differ in secretion system genes and mobile genetic elements
Source: Front Microbiol. 2015 May 12;6:440. doi: 10.3389/fmicb.2015.00440 (PMC4428218; doi:10.3389/fmicb.2015.00440)
Supplement: Supplementary file 3 [file Table3.XLSX]

## Sheet: Sheet1
Supplementary Table 3. Functional classification of proteins encoded in the core P. ananatis proteome.
Species	Strain	# Contig	Domain accession	Function Category	Description
P. ananatis	S6	BN1182_AC_00860	gproNOG37319	R	no description available
		BN1182_AE_00160	gproNOG01814	S	Protein of unknown function, DUF399
		BN1182_AL_00590	gproNOG07182	G	transporter
		BN1182_AL_00690	gproNOG00388	M	Lytic Murein transglycosylase
		BN1182_AW_02030	gproNOG13726	N	flagellar basal-body rod protein flgC
		BN1182_AZ_00250	gproNOG17089	S	no description available
		BN1182_AZ_00920	gproNOG16069	S	ErfK YbiS YcfS YnhG family protein
		BN1182_AZ_01030	gproNOG00130	O	Peroxiredoxin
		BN1182_BD_00290	gproNOG03305	V	DNA-damage-inducible protein F
		BN1182_BF_00320	gproNOG07176	G	Extracellular solute-binding protein
		BN1182_BH_00070	gproNOG02738	C	D-isomer specific 2-hydroxyacid dehydrogenase
		BN1182_BH_00290	gproNOG03992	P	permease protein
		BN1182_BH_00670	gproNOG02661	O	hydrogenase maturation protein HypF
		BN1182_BN_00580	gproNOG00039	C	Dehydrogenase
		BN1182_BQ_01720	gproNOG06180	T	Histidine kinase
		BN1182_BQ_02180	gproNOG01202	G	Transaldolase is important for the balance of metabolites in the pentose-phosphate
		BN1182_BQ_02160	gproNOG36603	H	Coproporphyrinogen III oxidase
		BN1182_BZ_00260	gproNOG03490	O	peptidase
		BN1182_CJ_01580	gproNOG26811	S	inhibitor
		BN1182_CN_00270	gproNOG03363	G	transporter
		BN1182_CN_00470	gproNOG04442	Q	fumarylacetoacetate (FAA) hydrolase
P. ananatis	S7	BN1183_AA_00950	gproNOG38741	J	RNaseP catalyzes the removal of the 5-leader sequence from pre-tRNA to produce the mature
		BN1183_AB_00270	gproNOG11336	R	Permease of the drug metabolite transporter (DMT) superfamily
		BN1183_AC_01000	gproNOG01750	G	Major Facilitator
		BN1183_AC_02590	gproNOG03607	S	Protein of unknown function (DUF2895)
		BN1183_AF_00070	gproNOG03570	E	dihydrodipicolinate
		BN1183_AH_01770	gproNOG15351	E	Catalyzes the decarboxylation of S-adenosylmethionine to S-adenosylmethioninamine
		BN1183_AN_00010	gproNOG04004	K	Transcriptional regulator
		BN1183_AN_01380	gproNOG00570	I	Enoyl- acyl-carrier-protein reductase NADH
		BN1183_AO_00220	gproNOG03363	G	transporter
		BN1183_AQ_00390	gproNOG00236	S	Lipoprotein
		BN1183_AQ_00460	gproNOG01950	C	NADH flavin oxidoreductase, NADH oxidase
		BN1183_AR_01230	gproNOG27876	L	UvrD/REP helicase N-terminal domain
		BN1183_AR_02690	gproNOG02493	P	acriflavin resistance protein
		BN1183_AV_00150	gproNOG12173	V	HNHc
		BN1183_AV_00400	gproNOG12980	T	Diguanylate cyclase
		BN1183_AV_00400	gproNOG12980	T	Diguanylate cyclase
		BN1183_AV_01970	gproNOG20835	S	Protein of unknown function (DUF2569)
		BN1183_AX_00200	gproNOG03711	H	May be involved in the transport of PQQ or its precursor to the periplasm (By similarity)
		BN1183_AY_01810	gproNOG29555	R	Bacterial extracellular solute-binding proteins, family 5 Middle
		BN1183_BA_00560	gproNOG14192	Q	tellurite resistance protein-related protein
		BN1183_BA_01560	gproNOG00959	Q	amino acid adenylation
		BN1183_BJ_00210	gproNOG00893	G	transport protein
		BN1183_BU_00090	gproNOG39370	T	Positive regulator of sigma(E), RseC/MucC
		BN1183_CJ_00240	gproNOG02613	T	Histidine kinase
		BN1183_CL_00360	gproNOG00339	P	p-type atpase
		BN1183_CU_00410	gproNOG01453	E	Diaminobutyrate--2-oxoglutarate aminotransferase
P. ananatis	S8	BN1184_AA_00830	gproNOG19119	O	heat shock protein, HSP20
		BN1184_AA_01830	gproNOG03637	P	transporter
		BN1184_AB_00350	cloNOG14918	S	no description available
		BN1184_AD_00520	gproNOG21896	Q	isochorismatase
		BN1184_AH_00560	gproNOG00185	V	Involved in lipid A export and possibly also in glycerophospholipid export and for biogenesis
		BN1184_AI_00020	gproNOG08842	K	Transcriptional
		BN1184_AQ_00710	gproNOG01256	L	ATP-dependent DNA helicase RecQ
		BN1184_AQ_00860	gproNOG03992	P	permease protein
		BN1184_AR_00090	gproNOG02011	G	Major Facilitator
		BN1184_AS_00020	gproNOG02358	E	Cysteine synthase
		BN1184_AV_01000	gproNOG13491	R	inner membrane protein YbcI
		BN1184_AV_01130	gproNOG07355	P	permease protein
		BN1184_BC_00480	gproNOG02054	T	Histidine kinase
		BN1184_BD_00260	gproNOG03754	R	(RND) superfamily
		BN1184_BE_01680	gproNOG00391	I	Catalyzes the final step of fatty acid oxidation in which acetyl-CoA is released and
		BN1184_BL_00230	gproNOG32831	S	no description available
		BN1184_BM_00280	gproNOG22164	R	Gcn5-related n-acetyltransferase
		BN1184_BN_00270	gproNOG07976	G	Gluconate kinase
		BN1184_BN_00580	gproNOG03903	T	regulator, LuxR family
		BN1184_BN_00860	gproNOG01808	L	DNA helicase
		BN1184_BT_00030	gproNOG03322	R	Baseplate Assembly protein
		BN1184_BU_00880	gproNOG00336	U	Type I secretion membrane fusion protein
		BN1184_BV_00580	gproNOG04244	M	Membrane-bound lytic Murein transglycosylase A
		BN1184_BX_00160	gproNOG25078	C	phosphodiesterase
		BN1184_BY_00970	gproNOG05738	P	Glutamate and aspartate transporter subunit
		BN1184_BY_01790	gproNOG08351	I	Dehydrogenase
		BN1184_CF_00500	gproNOG03902	N	Flagellin
P. ananatis	AJ13	PantAJ13_A_00190	gproNOG02795	J	Specifically methylates the cytosine at position 967 (m5C967) of 16S rRNA (By similarity)
		PantAJ13_A_19850	gproNOG00959	Q	amino acid adenylation
		PantAJ13_A_03200	gproNOG26030	P	Probably a connector protein for RcsB C regulation of biofilm and acid-resistance,
		PantAJ13_A_04430	gproNOG01255	G	(ABC) transporter
		PantAJ13_A_05920	gproNOG04206	T	regulatoR
		PantAJ13_A_07690	gproNOG09561	R	(Lipo)protein
		PantAJ13_A_08690	gproNOG07964	E	amino acid
		PantAJ13_A_14560	gproNOG36163	S	no description available
		PantAJ13_A_16030	gproNOG00263	S	Domain of unknown function DUF87
		PantAJ13_A_16720	gproNOG03992	P	permease protein
		PantAJ13_A_17920	gproNOG18905	L	mutator MutT protein
		PantAJ13_A_19000	gproNOG25075	K	Xre family transcriptional regulator
		PantAJ13_A_21460	gproNOG01291	E	Catalyzes the NADPH dependent reduction of L-gamma- glutamyl 5-phosphate into L-glutamate
		PantAJ13_A_30090	gproNOG02115	R	epimerase
		PantAJ13_A_31540	gproNOG02480	P	transporter permease
		PantAJ13_A_31780	gproNOG05340	K	DNA-binding transcriptional regulator FruR
		PantAJ13_A_35880	gproNOG00529	E	Catalyzes the NADPH-dependent formation of L-aspartate- semialdehyde (L-ASA) by
		PantAJ13_A_38050	gproNOG01846	E	Bifunctional chorismate mutase prephenate dehydrogenase
		PantAJ13_A_43710	gproNOG03214	P	periplasmic binding protein
		PantAJ13_A_44630	gproNOG11666	S	methyl-accepting chemotaxis
P. ananatis	LMG20103	PantLMG20_A_00550	gproNOG37996	S	Protein of unknown function (DUF1471)
		PantLMG20_A_04010	gproNOG07108	G	Sucrose porin
		PantLMG20_A_07870	gproNOG29270	G	Transporter, anion cation symporter (ACS) family protein
		PantLMG20_A_09080	gproNOG23352	S	UPF0253 protein
		PantLMG20_A_10360	gproNOG16460	S	cold-shock DNA-binding domain protein
		PantLMG20_A_10700	gproNOG13755	E	Catalyzes the specific phosphorylation of the 3-hydroxyl group of shikimic acid using
		PantLMG20_A_11760	gproNOG08957	P	(ABC) transporter
		PantLMG20_A_13890	gproNOG14636	S	inner membrane protein YohD
		PantLMG20_A_13940	gproNOG01371	C	FAD linked oxidase
		PantLMG20_A_17860	gproNOG07808	R	glyoxalase bleomycin resistance protein dioxygenase
		PantLMG20_A_22360	gproNOG01039	K	Transcriptional regulator, TyrR
		PantLMG20_A_23430	gproNOG00851	R	amine oxidase
		PantLMG20_A_01530	gproNOG01178	L	exodeoxyribonuclease V beta
		PantLMG20_A_29040	gproNOG00118	K	Sigma factors are initiation factors that promote the attachment of RNA polymerase
		PantLMG20_A_30070	gproNOG13704	K	RNA polymerase
		PantLMG20_A_30100	gproNOG07872	K	Transcriptional regulator (IclR family)
		PantLMG20_A_30450	gproNOG01167	E	The beta subunit is responsible for the synthesis of L- tryptophan from indole and L-serine
		PantLMG20_A_32550	gproNOG00806	P	resistance protein
		PantLMG20_A_34000	gproNOG00939	T	Histidine kinase
		PantLMG20_A_37070	gproNOG02026	I	1-acyl-sn-glycerol-3-phosphate acyltransferase
		PantLMG20_A_37170	gproNOG03563	T	integral membrane sensor signal transduction histidine kinase
		PantLMG20_A_40170	gproNOG15930	P	Part of a sulfur-relay system required for 2-thiolation of 5-methylaminomethyl-2-thiouridine
		PantLMG20_A_40390	gproNOG17228	T	cAMP-binding protein
		PantLMG20_A_40550	gproNOG00622	U	general secretion pathway protein D
		PantLMG20_A_43600	gproNOG26822	C	Ferredoxin 2Fe-2S type, ISC system
		PantLMG20_A_45130	gproNOG09045	R	Oxidoreductase
P. ananatis	LMG5342	PantLMG53_A_00910	gproNOG04591	G	Aminoimidazole riboside kinase
		PantLMG53_A_37020	gproNOG02480	P	transporter permease
		PantLMG53_A_06960	gproNOG27647	S	Biofilm development protein YmgB/AriR
		PantLMG53_A_07560	gproNOG06284	K	LysR family transcriptional regulator
		PantLMG53_A_07760	gproNOG02476	G	Pts system fructose-specific
		PantLMG53_A_11260	gproNOG01042	O	Part of a stress-induced multi-chaperone system, it is involved in the recovery of the
		PantLMG53_A_13080	gproNOG01450	O	pyruvate formate lyase-activating enzyme 1
		PantLMG53_A_16580	gproNOG02859	S	membrAne
		PantLMG53_A_19350	gproNOG35934	S	SpoVT AbrB
		PantLMG53_A_19600	gproNOG22525	N	flagellar
		PantLMG53_A_24230	gproNOG10949	R	acetyltransferase
		PantLMG53_A_28560	gproNOG01094	P	receptor
		PantLMG53_A_33740	gproNOG20869	S	LexA regulated protein
		PantLMG53_A_36990	gproNOG02245	E	Aminotransferase
		PantLMG53_A_38090	gproNOG00948	H	Catalyzes the decarboxylative condensation of pimeloyl- acyl-carrier protein and
		PantLMG53_A_38250	gproNOG04482	V	transporter
		PantLMG53_A_38520	gproNOG10792	S	UPF0208 membrane protein
		PantLMG53_A_41660	gproNOG09370	P	Sodium calcium exchanger membrane region
		PantLMG53_A_44010	gproNOG01869	H	Catalyzes the ADP transfer to D-glycero-D-manno-heptose 1-phosphate, yielding ADP-D,D-heptose
		PantLMG53_A_45010	gproNOG07181	K	transcriptional regulator
		PantLMG53_A_45940	gproNOG20058	F	Phosphorylase family
		PantLMG53_B_00790	gproNOG16779	G	Domain of unknown function (DUF386)
		PantLMG53_B_00950	gproNOG05286	S	membrane
		PantLMG53_B_01420	gproNOG03622	G	Glucan 1,4-alpha-glucosidase
		PantLMG53_B_03050	gproNOG01373	R	Cobalamin synthesis protein P47K
		PantPA13_A_00760	gproNOG07375	G	BNR/Asp-box repeat
		PantPA13_B_00080	gproNOG19119	O	heat shock protein, HSP20
P. ananatis	PA13	PantPA13_B_02120	gproNOG01406	D	Cell division protein
		PantPA13_B_07020	gproNOG27647	S	Biofilm development protein YmgB/AriR
		PantPA13_B_07330	gproNOG02225	G	phosphoglycerate mutase
		PantPA13_B_12030	gproNOG19402	P	Potassium uptake protein
		PantPA13_B_13030	gproNOG01258	L	recombination factor protein RarA
		PantPA13_B_13520	gproNOG00131	R	Catalyzes the 2-O-methylation of the ribose of cytidine 1402 (C1402) in 16S rRNA (By
		PantPA13_B_15840	gproNOG00353	L	The UvrABC repair system catalyzes the recognition and processing of DNA lesions. UvrA
		PantPA13_B_16000	gproNOG00214	C	Formate dehydrogenase, alpha subunit
		PantPA13_B_16410	gproNOG00037	I	acetyl-CoA carboxylase, biotin carboxylase
		PantPA13_B_17020	gproNOG02221	F	Adenylate cyclase
		PantPA13_B_18400	gproNOG20380	K	Acetyltransferase (GNAT) family
		PantPA13_B_18710	gproNOG01302	R	Xanthine uracil
		PantPA13_B_25060	gproNOG08254	S	domain protein
		PantPA13_B_30080	gproNOG02828	R	Extracellular solute-binding protein
		PantPA13_B_31330	gproNOG04249	D	Plays a central role in chromosome condensation, segregation and cell cycle progression.
		PantPA13_B_32330	gproNOG07181	K	transcriptional regulator
		PantPA13_B_34400	gproNOG04209	R	Methyl-transferase
		PantPA13_B_38240	cloNOG14918	S	no description available
		PantPA13_B_39250	gproNOG19229	L	Nudix hydrolase
		PantPA13_B_42450	gproNOG04632	K	LacI family transcriptional regulator
