# Supplementary material for: The genomes of closely related Pantoea ananatis maize seed endophytes having different effects on the host plant differ in secretion system genes and mobile genetic elements
Source: Front Microbiol. 2015 May 12;6:440. doi: 10.3389/fmicb.2015.00440 (PMC4428218; doi:10.3389/fmicb.2015.00440)
Supplement: Supplementary file 4 [file Table4.XLSX]

## Sheet: Sheet1
Supplementary Table 4. Functional classification of proteins encoded by genes specific for P. ananatis strains.
Species	Strain	# Contig	Domain accession	Function Category	Description
P. ananatis	S6	BN1182_BH_01500	gproNOG04186	T	Signal transduction mechanisms
		BN1182_BQ_01760	gproNOG01511	E	Amino acid transport and metabolism
		BN1182_BH_01030	gproNOG03715	F	Nucleotide transport and metabolism
		BN1182_AV_00440	gproNOG00516	L	Replication, recombination and repair
		BN1182_AW_01620	gproNOG04015	K	Transcription
P. ananatis	S7	BN1183_CC_00170	KOG1305	E	amino acid transport
		BN1183_AR_01400	gproNOG02723	D	Required for nucleoid occlusion (NO) phenomenon, which prevents Z-ring formation
P. ananatis	S8	BN1184_AV_01290	gproNOG03918	E	Involved in phosphonate degradation (By similarity)
		BN1184_CG_00010	gproNOG04476	E	decarboxylase
		BN1184_BC_01230	gproNOG16628	K	Transcriptional regulator
		BN1184_AZ_00600	gproNOG00766	K	lysr family transcriptional regulator
P. ananatis	AJ13355	PantAJ13_A_12060	gproNOG19778	L	Recombinase
		PantAJ13_A_26010	gproNOG00920	L	Site-specific tyrosine recombinase, which acts by catalyzing the cutting and rejoining
		PantAJ13_A_10400	gproNOG02924	M	heptosyltransferase II
		PantAJ13_A_15510	gproNOG15461	S	Conserved protein
		PantAJ13_A_41550	gproNOG01884	E	oligopeptidase A
P. ananatis	LMG20103	PantLMG20_A_31990	gproNOG35788	S	no description available
		PantLMG20_A_32160	gproNOG23754	S	no description available
		PantLMG20_A_45110	gproNOG28726	G	Xylose isomerase-like TIM barrel
P. ananatis	LMG5342	PantLMG53_A_19780	eryNOG00717	L	Helicase
		PantLMG53_A_34540	gproNOG00723	T	signal transduction protein
		PantLMG53_B_01250	gproNOG17331	L	Integrase
		PantLMG53_A_42620	KOG1200	Q	reductase
		PantLMG53_A_07400	actNOG12324	F	This enzyme is involved in nucleotide metabolism it produces dUMP, the immediate precursor
		PantLMG53_A_30420	opiNOG13340	Z	NES (human): nestin; Required for brain and eye development. Promotes the
		PantLMG53_A_12370	gproNOG09244	K	transcriptional regulator
P. ananatis	PA13	PantPA13_B_12870	gproNOG19871	L	RNA-directed DNA polymerase
		PantPA13_B_23360	euNOG48981	S	no description available
		PantPA13_B_28930	eurNOG01856 (COG1491)	J	RNA-binding protein
		PantPA13_A_01170	gproNOG04171	G	SMP-30/Gluconolaconase/LRE-like region
		PantPA13_B_35320	gproNOG03282	G	pts system
		PantPA13_B_28670	gproNOG19143	K	Transcriptional Regulator, ArsR family
