# Supplementary material for: The genomes of closely related Pantoea ananatis maize seed endophytes having different effects on the host plant differ in secretion system genes and mobile genetic elements
Source: Front Microbiol. 2015 May 12;6:440. doi: 10.3389/fmicb.2015.00440 (PMC4428218; doi:10.3389/fmicb.2015.00440)
Supplement: Supplementary file 5 [file Table5.XLSX]

## Sheet: Table S5
Supplementary Table 5. Functional annotation of proteins encoded in the core P. ananatis proteome.
Species	# Locus tag	Domain accession	Description	Gene accession
P. ananatis S6	BN1182_AW_00400	IPR010280	(Uracil-5)-methyltransferase family	PF05958 (PFAM)
P. ananatis S7	BN1183_AR_00400	IPR010280	(Uracil-5)-methyltransferase family	PF05958 (PFAM)
P. ananatis S8	BN1184_AR_00400	IPR010280	(Uracil-5)-methyltransferase family	PF05958 (PFAM)
P. ananatis AJ13355	PantAJ13_A_07630	IPR010280	(Uracil-5)-methyltransferase family	PF05958 (PFAM)
P. ananatis LMG20103	PantLMG20_A_14690	IPR010280	(Uracil-5)-methyltransferase family	PF05958 (PFAM)
P. ananatis LMG5342	PantLMG53_A_32020	IPR010280	(Uracil-5)-methyltransferase family	PF05958 (PFAM)
P. ananatis PA13	PantPA13_B_31800	IPR010280	(Uracil-5)-methyltransferase family	PF05958 (PFAM)
P. ananatis S6	BN1182_CQ_00120	IPR010280	(Uracil-5)-methyltransferase family	PF05958 (PFAM)
P. ananatis S7	BN1183_CN_00130	IPR010280	(Uracil-5)-methyltransferase family	PF05958 (PFAM)
P. ananatis S8	BN1184_BY_01340	IPR010280	(Uracil-5)-methyltransferase family	PF05958 (PFAM)
P. ananatis AJ13355	PantAJ13_A_37540	IPR010280	(Uracil-5)-methyltransferase family	PF05958 (PFAM)
P. ananatis LMG20103	PantLMG20_A_42520	IPR010280	(Uracil-5)-methyltransferase family	PF05958 (PFAM)
P. ananatis LMG5342	PantLMG53_A_02290	IPR010280	(Uracil-5)-methyltransferase family	PF05958 (PFAM)
P. ananatis PA13	PantPA13_B_02320	IPR010280	(Uracil-5)-methyltransferase family	PF05958 (PFAM)
P. ananatis S6	BN1182_CY_00650	IPR002888	[2Fe-2S]-binding	PF01799 (PFAM)
P. ananatis S7	BN1183_CV_00560	IPR002888	[2Fe-2S]-binding	PF01799 (PFAM)
P. ananatis S8	BN1184_CH_00590	IPR002888	[2Fe-2S]-binding	G3DSA:1.10.150.120 (GENE3D)
P. ananatis AJ13355	PantAJ13_B_00960	IPR002888	[2Fe-2S]-binding	PF01799 (PFAM)
P. ananatis LMG20103	PantLMG20_A_46810	IPR002888	[2Fe-2S]-binding	PF01799 (PFAM)
P. ananatis LMG5342	PantLMG53_B_00240	IPR002888	[2Fe-2S]-binding	PF01799 (PFAM)
P. ananatis PA13	PantPA13_A_00230	IPR002888	[2Fe-2S]-binding	G3DSA:1.10.150.120 (GENE3D)
P. ananatis PA13	PantPA13_B_24240	IPR002888	[2Fe-2S]-binding	G3DSA:1.10.150.120 (GENE3D)
P. ananatis LMG20103	PantLMG20_A_21730	IPR002888	[2Fe-2S]-binding	PF01799 (PFAM)
P. ananatis LMG5342	PantLMG53_A_24080	IPR002888	[2Fe-2S]-binding	G3DSA:1.10.150.120 (GENE3D)
P. ananatis S8	BN1184_AZ_00450	IPR002888	[2Fe-2S]-binding	G3DSA:1.10.150.120 (GENE3D)
P. ananatis AJ13355	PantAJ13_A_15990	IPR002888	[2Fe-2S]-binding	G3DSA:1.10.150.120 (GENE3D)
P. ananatis S7	BN1183_AY_00440	IPR002888	[2Fe-2S]-binding	PF01799 (PFAM)
P. ananatis S6	BN1182_BG_00380	IPR002888	[2Fe-2S]-binding	PF01799 (PFAM)
P. ananatis S6	BN1182_CM_00050	IPR006407	1,4-alpha-glucan-branching enzyme, GlgB	PIRSF000463 (PIRSF)
P. ananatis S7	BN1183_CL_00050	IPR006407	1,4-alpha-glucan-branching enzyme, GlgB	PIRSF000463 (PIRSF)
P. ananatis S8	BN1184_BX_00050	IPR006407	1,4-alpha-glucan-branching enzyme, GlgB	PIRSF000463 (PIRSF)
P. ananatis AJ13355	PantAJ13_A_35870	IPR006407	1,4-alpha-glucan-branching enzyme, GlgB	PIRSF000463 (PIRSF)
P. ananatis LMG20103	PantLMG20_A_40890	IPR006407	1,4-alpha-glucan-branching enzyme, GlgB	PIRSF000463 (PIRSF)
P. ananatis LMG5342	PantLMG53_A_03930	IPR006407	1,4-alpha-glucan-branching enzyme, GlgB	PIRSF000463 (PIRSF)
P. ananatis PA13	PantPA13_B_03970	IPR006407	1,4-alpha-glucan-branching enzyme, GlgB	PIRSF000463 (PIRSF)
P. ananatis S6	BN1182_BX_00340	IPR011961	16S rRNA processing protein RimM	TIGR02273 (TIGRFAM)
P. ananatis S7	BN1183_CC_00330	IPR011961	16S rRNA processing protein RimM	TIGR02273 (TIGRFAM)
P. ananatis S8	BN1184_BM_00330	IPR011961	16S rRNA processing protein RimM	TIGR02273 (TIGRFAM)
P. ananatis AJ13355	PantAJ13_A_28060	IPR011961	16S rRNA processing protein RimM	TIGR02273 (TIGRFAM)
P. ananatis LMG20103	PantLMG20_A_33340	IPR011961	16S rRNA processing protein RimM	TIGR02273 (TIGRFAM)
P. ananatis LMG5342	PantLMG53_A_11130	IPR011961	16S rRNA processing protein RimM	TIGR02273 (TIGRFAM)
P. ananatis PA13	PantPA13_B_11660	IPR011961	16S rRNA processing protein RimM	TIGR02273 (TIGRFAM)
P. ananatis S6	BN1182_CI_00760	IPR004552	1-acyl-sn-glycerol-3-phosphate acyltransferase	TIGR00530 (TIGRFAM)
P. ananatis S7	BN1183_CH_01430	IPR004552	1-acyl-sn-glycerol-3-phosphate acyltransferase	TIGR00530 (TIGRFAM)
P. ananatis S8	BN1184_BS_00770	IPR004552	1-acyl-sn-glycerol-3-phosphate acyltransferase	TIGR00530 (TIGRFAM)
P. ananatis AJ13355	PantAJ13_A_31990	IPR004552	1-acyl-sn-glycerol-3-phosphate acyltransferase	TIGR00530 (TIGRFAM)
P. ananatis LMG20103	PantLMG20_A_37070	IPR004552	1-acyl-sn-glycerol-3-phosphate acyltransferase	TIGR00530 (TIGRFAM)
P. ananatis LMG5342	PantLMG53_A_07800	IPR004552	1-acyl-sn-glycerol-3-phosphate acyltransferase	TIGR00530 (TIGRFAM)
P. ananatis PA13	PantPA13_B_08340	IPR004552	1-acyl-sn-glycerol-3-phosphate acyltransferase	TIGR00530 (TIGRFAM)
P. ananatis S6	BN1182_AM_00220	IPR003821	1-deoxy-D-xylulose 5-phosphate reductoisomerase	PIRSF006205 (PIRSF)
P. ananatis S7	BN1183_AI_00230	IPR003821	1-deoxy-D-xylulose 5-phosphate reductoisomerase	PIRSF006205 (PIRSF)
P. ananatis S8	BN1184_AH_02170	IPR003821	1-deoxy-D-xylulose 5-phosphate reductoisomerase	PIRSF006205 (PIRSF)
P. ananatis AJ13355	PantAJ13_A_01500	IPR003821	1-deoxy-D-xylulose 5-phosphate reductoisomerase	PIRSF006205 (PIRSF)
P. ananatis LMG20103	PantLMG20_A_08900	IPR003821	1-deoxy-D-xylulose 5-phosphate reductoisomerase	PIRSF006205 (PIRSF)
P. ananatis LMG5342	PantLMG53_A_37910	IPR003821	1-deoxy-D-xylulose 5-phosphate reductoisomerase	PIRSF006205 (PIRSF)
P. ananatis PA13	PantPA13_B_38540	IPR003821	1-deoxy-D-xylulose 5-phosphate reductoisomerase	PIRSF006205 (PIRSF)
P. ananatis S6	BN1182_AM_00220	IPR013644	1-deoxy-D-xylulose 5-phosphate reductoisomerase, C-terminal	PF08436 (PFAM)
P. ananatis S7	BN1183_AI_00230	IPR013644	1-deoxy-D-xylulose 5-phosphate reductoisomerase, C-terminal	PF08436 (PFAM)
P. ananatis S8	BN1184_AH_02170	IPR013644	1-deoxy-D-xylulose 5-phosphate reductoisomerase, C-terminal	PF08436 (PFAM)
P. ananatis AJ13355	PantAJ13_A_01500	IPR013644	1-deoxy-D-xylulose 5-phosphate reductoisomerase, C-terminal	PF08436 (PFAM)
P. ananatis LMG20103	PantLMG20_A_08900	IPR013644	1-deoxy-D-xylulose 5-phosphate reductoisomerase, C-terminal	PF08436 (PFAM)
P. ananatis LMG5342	PantLMG53_A_37910	IPR013644	1-deoxy-D-xylulose 5-phosphate reductoisomerase, C-terminal	PF08436 (PFAM)
P. ananatis PA13	PantPA13_B_38540	IPR013644	1-deoxy-D-xylulose 5-phosphate reductoisomerase, C-terminal	PF08436 (PFAM)
P. ananatis S6	BN1182_AM_00220	IPR013512	1-deoxy-D-xylulose 5-phosphate reductoisomerase, N-terminal	PF02670 (PFAM)
P. ananatis S7	BN1183_AI_00230	IPR013512	1-deoxy-D-xylulose 5-phosphate reductoisomerase, N-terminal	PF02670 (PFAM)
P. ananatis S8	BN1184_AH_02170	IPR013512	1-deoxy-D-xylulose 5-phosphate reductoisomerase, N-terminal	PF02670 (PFAM)
P. ananatis AJ13355	PantAJ13_A_01500	IPR013512	1-deoxy-D-xylulose 5-phosphate reductoisomerase, N-terminal	PF02670 (PFAM)
P. ananatis LMG20103	PantLMG20_A_08900	IPR013512	1-deoxy-D-xylulose 5-phosphate reductoisomerase, N-terminal	PF02670 (PFAM)
P. ananatis LMG5342	PantLMG53_A_37910	IPR013512	1-deoxy-D-xylulose 5-phosphate reductoisomerase, N-terminal	PF02670 (PFAM)
P. ananatis PA13	PantPA13_B_38540	IPR013512	1-deoxy-D-xylulose 5-phosphate reductoisomerase, N-terminal	PF02670 (PFAM)
P. ananatis S6	BN1182_CJ_01130	IPR006294	2',3'-cyclic-nucleotide 2'-phosphodiesterase/3'-nucleotidase	TIGR01390 (TIGRFAM)
P. ananatis S7	BN1183_CJ_01180	IPR006294	2',3'-cyclic-nucleotide 2'-phosphodiesterase/3'-nucleotidase	TIGR01390 (TIGRFAM)
P. ananatis S8	BN1184_BU_00400	IPR006294	2',3'-cyclic-nucleotide 2'-phosphodiesterase/3'-nucleotidase	TIGR01390 (TIGRFAM)
P. ananatis AJ13355	PantAJ13_A_33730	IPR006294	2',3'-cyclic-nucleotide 2'-phosphodiesterase/3'-nucleotidase	TIGR01390 (TIGRFAM)
P. ananatis LMG20103	PantLMG20_A_38760	IPR006294	2',3'-cyclic-nucleotide 2'-phosphodiesterase/3'-nucleotidase	TIGR01390 (TIGRFAM)
P. ananatis LMG5342	PantLMG53_A_06090	IPR006294	2',3'-cyclic-nucleotide 2'-phosphodiesterase/3'-nucleotidase	TIGR01390 (TIGRFAM)
P. ananatis PA13	PantPA13_B_06140	IPR006294	2',3'-cyclic-nucleotide 2'-phosphodiesterase/3'-nucleotidase	TIGR01390 (TIGRFAM)
P. ananatis S6	BN1182_CV_00140	IPR004637	2,4-diaminobutyrate 4-transaminase	TIGR00709 (TIGRFAM)
P. ananatis S7	BN1183_CU_00410	IPR004637	2,4-diaminobutyrate 4-transaminase	TIGR00709 (TIGRFAM)
P. ananatis S8	BN1184_CF_00920	IPR004637	2,4-diaminobutyrate 4-transaminase	TIGR00709 (TIGRFAM)
P. ananatis AJ13355	PantAJ13_B_02130	IPR004637	2,4-diaminobutyrate 4-transaminase	TIGR00709 (TIGRFAM)
P. ananatis LMG20103	PantLMG20_A_45760	IPR004637	2,4-diaminobutyrate 4-transaminase	TIGR00709 (TIGRFAM)
P. ananatis LMG5342	PantLMG53_B_02480	IPR004637	2,4-diaminobutyrate 4-transaminase	TIGR00709 (TIGRFAM)
P. ananatis PA13	PantPA13_A_02250	IPR004637	2,4-diaminobutyrate 4-transaminase	TIGR00709 (TIGRFAM)
P. ananatis S6	BN1182_AL_01970	IPR004175	2',5' RNA ligase	TIGR02258 (TIGRFAM)
P. ananatis S7	BN1183_AH_01940	IPR004175	2',5' RNA ligase	TIGR02258 (TIGRFAM)
P. ananatis S8	BN1184_AH_01930	IPR004175	2',5' RNA ligase	TIGR02258 (TIGRFAM)
P. ananatis AJ13355	PantAJ13_A_01250	IPR004175	2',5' RNA ligase	TIGR02258 (TIGRFAM)
P. ananatis LMG20103	PantLMG20_A_08650	IPR004175	2',5' RNA ligase	TIGR02258 (TIGRFAM)
P. ananatis LMG5342	PantLMG53_A_38160	IPR004175	2',5' RNA ligase	TIGR02258 (TIGRFAM)
P. ananatis PA13	PantPA13_B_38790	IPR004175	2',5' RNA ligase	TIGR02258 (TIGRFAM)
P. ananatis S6	BN1182_AW_00400	IPR001566	23S rRNA (uracil(1939)-C(5))-methyltransferase RlmD	TIGR00479 (TIGRFAM)
P. ananatis S7	BN1183_AR_00400	IPR001566	23S rRNA (uracil(1939)-C(5))-methyltransferase RlmD	TIGR00479 (TIGRFAM)
P. ananatis S8	BN1184_AR_00400	IPR001566	23S rRNA (uracil(1939)-C(5))-methyltransferase RlmD	TIGR00479 (TIGRFAM)
P. ananatis AJ13355	PantAJ13_A_07630	IPR001566	23S rRNA (uracil(1939)-C(5))-methyltransferase RlmD	TIGR00479 (TIGRFAM)
P. ananatis LMG20103	PantLMG20_A_14690	IPR001566	23S rRNA (uracil(1939)-C(5))-methyltransferase RlmD	TIGR00479 (TIGRFAM)
P. ananatis LMG5342	PantLMG53_A_32020	IPR001566	23S rRNA (uracil(1939)-C(5))-methyltransferase RlmD	TIGR00479 (TIGRFAM)
P. ananatis PA13	PantPA13_B_31800	IPR001566	23S rRNA (uracil(1939)-C(5))-methyltransferase RlmD	TIGR00479 (TIGRFAM)
P. ananatis S6	BN1182_AW_00400	IPR011825	23S rRNA (uracil(747)-C(5))-methyltransferase RlmC	TIGR02085 (TIGRFAM)
P. ananatis S7	BN1183_AR_00400	IPR011825	23S rRNA (uracil(747)-C(5))-methyltransferase RlmC	TIGR02085 (TIGRFAM)
P. ananatis S8	BN1184_AR_00400	IPR011825	23S rRNA (uracil(747)-C(5))-methyltransferase RlmC	TIGR02085 (TIGRFAM)
P. ananatis AJ13355	PantAJ13_A_07630	IPR011825	23S rRNA (uracil(747)-C(5))-methyltransferase RlmC	TIGR02085 (TIGRFAM)
P. ananatis LMG20103	PantLMG20_A_14690	IPR011825	23S rRNA (uracil(747)-C(5))-methyltransferase RlmC	TIGR02085 (TIGRFAM)
P. ananatis LMG5342	PantLMG53_A_32020	IPR011825	23S rRNA (uracil(747)-C(5))-methyltransferase RlmC	TIGR02085 (TIGRFAM)
P. ananatis PA13	PantPA13_B_31800	IPR011825	23S rRNA (uracil(747)-C(5))-methyltransferase RlmC	TIGR02085 (TIGRFAM)
P. ananatis S6	BN1182_CQ_00640	IPR011282	2-amino-3-ketobutyrate coenzyme A ligase	TIGR01822 (TIGRFAM)
P. ananatis S7	BN1183_CN_00660	IPR011282	2-amino-3-ketobutyrate coenzyme A ligase	TIGR01822 (TIGRFAM)
P. ananatis S8	BN1184_BY_01860	IPR011282	2-amino-3-ketobutyrate coenzyme A ligase	TIGR01822 (TIGRFAM)
P. ananatis AJ13355	PantAJ13_A_38070	IPR011282	2-amino-3-ketobutyrate coenzyme A ligase	TIGR01822 (TIGRFAM)
P. ananatis LMG20103	PantLMG20_A_43050	IPR011282	2-amino-3-ketobutyrate coenzyme A ligase	TIGR01822 (TIGRFAM)
P. ananatis LMG5342	PantLMG53_A_01760	IPR011282	2-amino-3-ketobutyrate coenzyme A ligase	TIGR01822 (TIGRFAM)
P. ananatis PA13	PantPA13_B_01800	IPR011282	2-amino-3-ketobutyrate coenzyme A ligase	TIGR01822 (TIGRFAM)
P. ananatis S6	BN1182_BY_00220	IPR003526	2-C-methyl-D-erythritol 2,4-cyclodiphosphate synthase	PF02542 (PFAM)
P. ananatis S7	BN1183_CE_00230	IPR003526	2-C-methyl-D-erythritol 2,4-cyclodiphosphate synthase	G3DSA:3.30.1330.50 (GENE3D)
P. ananatis S8	BN1184_BN_00230	IPR003526	2-C-methyl-D-erythritol 2,4-cyclodiphosphate synthase	PF02542 (PFAM)
P. ananatis AJ13355	PantAJ13_A_28390	IPR003526	2-C-methyl-D-erythritol 2,4-cyclodiphosphate synthase	G3DSA:3.30.1330.50 (GENE3D)
P. ananatis LMG20103	PantLMG20_A_33660	IPR003526	2-C-methyl-D-erythritol 2,4-cyclodiphosphate synthase	TIGR00151 (TIGRFAM)
P. ananatis LMG5342	PantLMG53_A_10790	IPR003526	2-C-methyl-D-erythritol 2,4-cyclodiphosphate synthase	G3DSA:3.30.1330.50 (GENE3D)
P. ananatis PA13	PantPA13_B_11320	IPR003526	2-C-methyl-D-erythritol 2,4-cyclodiphosphate synthase	PF02542 (PFAM)
P. ananatis S6	BN1182_BY_00220	IPR020555	2-C-methyl-D-erythritol 2,4-cyclodiphosphate synthase, conserved site	PS01350 (PROSITE_PATTERNS)
P. ananatis S7	BN1183_CE_00230	IPR020555	2-C-methyl-D-erythritol 2,4-cyclodiphosphate synthase, conserved site	PS01350 (PROSITE_PATTERNS)
P. ananatis S8	BN1184_BN_00230	IPR020555	2-C-methyl-D-erythritol 2,4-cyclodiphosphate synthase, conserved site	PS01350 (PROSITE_PATTERNS)
P. ananatis AJ13355	PantAJ13_A_28390	IPR020555	2-C-methyl-D-erythritol 2,4-cyclodiphosphate synthase, conserved site	PS01350 (PROSITE_PATTERNS)
P. ananatis LMG20103	PantLMG20_A_33660	IPR020555	2-C-methyl-D-erythritol 2,4-cyclodiphosphate synthase, conserved site	PS01350 (PROSITE_PATTERNS)
P. ananatis LMG5342	PantLMG53_A_10790	IPR020555	2-C-methyl-D-erythritol 2,4-cyclodiphosphate synthase, conserved site	PS01350 (PROSITE_PATTERNS)
P. ananatis PA13	PantPA13_B_11320	IPR020555	2-C-methyl-D-erythritol 2,4-cyclodiphosphate synthase, conserved site	PS01350 (PROSITE_PATTERNS)
P. ananatis S6	BN1182_BY_00230	IPR001228	2-C-methyl-D-erythritol 4-phosphate cytidylyltransferase	TIGR00453 (TIGRFAM)
P. ananatis S7	BN1183_CE_00240	IPR001228	2-C-methyl-D-erythritol 4-phosphate cytidylyltransferase	TIGR00453 (TIGRFAM)
P. ananatis S8	BN1184_BN_00240	IPR001228	2-C-methyl-D-erythritol 4-phosphate cytidylyltransferase	TIGR00453 (TIGRFAM)
P. ananatis AJ13355	PantAJ13_A_28400	IPR001228	2-C-methyl-D-erythritol 4-phosphate cytidylyltransferase	TIGR00453 (TIGRFAM)
P. ananatis LMG20103	PantLMG20_A_33670	IPR001228	2-C-methyl-D-erythritol 4-phosphate cytidylyltransferase	TIGR00453 (TIGRFAM)
P. ananatis LMG5342	PantLMG53_A_10780	IPR001228	2-C-methyl-D-erythritol 4-phosphate cytidylyltransferase	TIGR00453 (TIGRFAM)
P. ananatis PA13	PantPA13_B_11310	IPR001228	2-C-methyl-D-erythritol 4-phosphate cytidylyltransferase	TIGR00453 (TIGRFAM)
P. ananatis S6	BN1182_AK_00120	IPR011286	2-dehydro-3-deoxy-D-gluconate 5-dehydrogenase	TIGR01832 (TIGRFAM)
P. ananatis S7	BN1183_AF_00460	IPR011286	2-dehydro-3-deoxy-D-gluconate 5-dehydrogenase	TIGR01832 (TIGRFAM)
P. ananatis S8	BN1184_AF_00400	IPR011286	2-dehydro-3-deoxy-D-gluconate 5-dehydrogenase	TIGR01832 (TIGRFAM)
P. ananatis AJ13355	PantAJ13_A_45780	IPR011286	2-dehydro-3-deoxy-D-gluconate 5-dehydrogenase	TIGR01832 (TIGRFAM)
P. ananatis LMG20103	PantLMG20_A_06640	IPR011286	2-dehydro-3-deoxy-D-gluconate 5-dehydrogenase	TIGR01832 (TIGRFAM)
P. ananatis LMG5342	PantLMG53_A_40170	IPR011286	2-dehydro-3-deoxy-D-gluconate 5-dehydrogenase	TIGR01832 (TIGRFAM)
P. ananatis PA13	PantPA13_B_40780	IPR011286	2-dehydro-3-deoxy-D-gluconate 5-dehydrogenase	TIGR01832 (TIGRFAM)
P. ananatis S6	BN1182_BY_00620	IPR017648	2-dehydro-3-deoxyglucarate aldolase, GarL	TIGR03239 (TIGRFAM)
P. ananatis S7	BN1183_CE_00600	IPR017648	2-dehydro-3-deoxyglucarate aldolase, GarL	TIGR03239 (TIGRFAM)
P. ananatis S8	BN1184_BN_00600	IPR017648	2-dehydro-3-deoxyglucarate aldolase, GarL	TIGR03239 (TIGRFAM)
P. ananatis AJ13355	PantAJ13_A_28750	IPR017648	2-dehydro-3-deoxyglucarate aldolase, GarL	TIGR03239 (TIGRFAM)
P. ananatis LMG20103	PantLMG20_A_34030	IPR017648	2-dehydro-3-deoxyglucarate aldolase, GarL	TIGR03239 (TIGRFAM)
P. ananatis LMG5342	PantLMG53_A_10410	IPR017648	2-dehydro-3-deoxyglucarate aldolase, GarL	TIGR03239 (TIGRFAM)
P. ananatis PA13	PantPA13_B_10940	IPR017648	2-dehydro-3-deoxyglucarate aldolase, GarL	TIGR03239 (TIGRFAM)
P. ananatis S6	BN1182_AW_01080	IPR006058	2Fe-2S ferredoxin, iron-sulphur binding site	PS00197 (PROSITE_PATTERNS)
P. ananatis S7	BN1183_AR_01070	IPR006058	2Fe-2S ferredoxin, iron-sulphur binding site	PS00197 (PROSITE_PATTERNS)
P. ananatis S8	BN1184_AR_01060	IPR006058	2Fe-2S ferredoxin, iron-sulphur binding site	PS00197 (PROSITE_PATTERNS)
P. ananatis AJ13355	PantAJ13_A_08310	IPR006058	2Fe-2S ferredoxin, iron-sulphur binding site	PS00197 (PROSITE_PATTERNS)
P. ananatis LMG20103	PantLMG20_A_15340	IPR006058	2Fe-2S ferredoxin, iron-sulphur binding site	PS00197 (PROSITE_PATTERNS)
P. ananatis LMG5342	PantLMG53_A_31370	IPR006058	2Fe-2S ferredoxin, iron-sulphur binding site	PS00197 (PROSITE_PATTERNS)
P. ananatis PA13	PantPA13_B_31130	IPR006058	2Fe-2S ferredoxin, iron-sulphur binding site	PS00197 (PROSITE_PATTERNS)
P. ananatis S6	BN1182_BN_00660	IPR006058	2Fe-2S ferredoxin, iron-sulphur binding site	PS00197 (PROSITE_PATTERNS)
P. ananatis S7	BN1183_BE_00660	IPR006058	2Fe-2S ferredoxin, iron-sulphur binding site	PS00197 (PROSITE_PATTERNS)
P. ananatis S8	BN1184_BC_00860	IPR006058	2Fe-2S ferredoxin, iron-sulphur binding site	PS00197 (PROSITE_PATTERNS)
P. ananatis AJ13355	PantAJ13_A_21250	IPR006058	2Fe-2S ferredoxin, iron-sulphur binding site	PS00197 (PROSITE_PATTERNS)
P. ananatis PA13	PantPA13_B_18220	IPR006058	2Fe-2S ferredoxin, iron-sulphur binding site	PS00197 (PROSITE_PATTERNS)
P. ananatis S6	BN1182_BQ_00390	IPR006058	2Fe-2S ferredoxin, iron-sulphur binding site	PS00197 (PROSITE_PATTERNS)
P. ananatis S7	BN1183_BL_00110	IPR006058	2Fe-2S ferredoxin, iron-sulphur binding site	PS00197 (PROSITE_PATTERNS)
P. ananatis S8	BN1184_BE_01010	IPR006058	2Fe-2S ferredoxin, iron-sulphur binding site	PS00197 (PROSITE_PATTERNS)
P. ananatis AJ13355	PantAJ13_A_23350	IPR006058	2Fe-2S ferredoxin, iron-sulphur binding site	PS00197 (PROSITE_PATTERNS)
P. ananatis LMG20103	PantLMG20_A_28870	IPR006058	2Fe-2S ferredoxin, iron-sulphur binding site	PS00197 (PROSITE_PATTERNS)
P. ananatis LMG5342	PantLMG53_A_15670	IPR006058	2Fe-2S ferredoxin, iron-sulphur binding site	PS00197 (PROSITE_PATTERNS)
P. ananatis PA13	PantPA13_B_16140	IPR006058	2Fe-2S ferredoxin, iron-sulphur binding site	PS00197 (PROSITE_PATTERNS)
P. ananatis S6	BN1182_CY_00650	IPR006058	2Fe-2S ferredoxin, iron-sulphur binding site	PS00197 (PROSITE_PATTERNS)
P. ananatis S7	BN1183_CV_00560	IPR006058	2Fe-2S ferredoxin, iron-sulphur binding site	PS00197 (PROSITE_PATTERNS)
P. ananatis S8	BN1184_CH_00590	IPR006058	2Fe-2S ferredoxin, iron-sulphur binding site	PS00197 (PROSITE_PATTERNS)
P. ananatis AJ13355	PantAJ13_B_00960	IPR006058	2Fe-2S ferredoxin, iron-sulphur binding site	PS00197 (PROSITE_PATTERNS)
P. ananatis LMG20103	PantLMG20_A_46810	IPR006058	2Fe-2S ferredoxin, iron-sulphur binding site	PS00197 (PROSITE_PATTERNS)
P. ananatis LMG5342	PantLMG53_B_00240	IPR006058	2Fe-2S ferredoxin, iron-sulphur binding site	PS00197 (PROSITE_PATTERNS)
P. ananatis PA13	PantPA13_A_00230	IPR006058	2Fe-2S ferredoxin, iron-sulphur binding site	PS00197 (PROSITE_PATTERNS)
P. ananatis PA13	PantPA13_B_24240	IPR006058	2Fe-2S ferredoxin, iron-sulphur binding site	PS00197 (PROSITE_PATTERNS)
P. ananatis LMG20103	PantLMG20_A_21730	IPR006058	2Fe-2S ferredoxin, iron-sulphur binding site	PS00197 (PROSITE_PATTERNS)
P. ananatis LMG5342	PantLMG53_A_24080	IPR006058	2Fe-2S ferredoxin, iron-sulphur binding site	PS00197 (PROSITE_PATTERNS)
P. ananatis S8	BN1184_AZ_00450	IPR006058	2Fe-2S ferredoxin, iron-sulphur binding site	PS00197 (PROSITE_PATTERNS)
P. ananatis AJ13355	PantAJ13_A_15990	IPR006058	2Fe-2S ferredoxin, iron-sulphur binding site	PS00197 (PROSITE_PATTERNS)
P. ananatis S7	BN1183_AY_00440	IPR006058	2Fe-2S ferredoxin, iron-sulphur binding site	PS00197 (PROSITE_PATTERNS)
P. ananatis S6	BN1182_BG_00380	IPR006058	2Fe-2S ferredoxin, iron-sulphur binding site	PS00197 (PROSITE_PATTERNS)
P. ananatis S6	BN1182_AV_00910	IPR001041	2Fe-2S ferredoxin-type domain	PS51085 (PROSITE_PROFILES)
P. ananatis S7	BN1183_AP_00350	IPR001041	2Fe-2S ferredoxin-type domain	PS51085 (PROSITE_PROFILES)
P. ananatis S8	BN1184_AP_00890	IPR001041	2Fe-2S ferredoxin-type domain	PS51085 (PROSITE_PROFILES)
P. ananatis AJ13355	PantAJ13_A_06090	IPR001041	2Fe-2S ferredoxin-type domain	PS51085 (PROSITE_PROFILES)
P. ananatis LMG20103	PantLMG20_A_13180	IPR001041	2Fe-2S ferredoxin-type domain	PS51085 (PROSITE_PROFILES)
P. ananatis LMG5342	PantLMG53_A_33530	IPR001041	2Fe-2S ferredoxin-type domain	PS51085 (PROSITE_PROFILES)
P. ananatis PA13	PantPA13_B_33530	IPR001041	2Fe-2S ferredoxin-type domain	PS51085 (PROSITE_PROFILES)
P. ananatis S6	BN1182_AW_01080	IPR001041	2Fe-2S ferredoxin-type domain	PF00111 (PFAM)
P. ananatis S7	BN1183_AR_01070	IPR001041	2Fe-2S ferredoxin-type domain	PF00111 (PFAM)
P. ananatis S8	BN1184_AR_01060	IPR001041	2Fe-2S ferredoxin-type domain	PF00111 (PFAM)
P. ananatis AJ13355	PantAJ13_A_08310	IPR001041	2Fe-2S ferredoxin-type domain	PF00111 (PFAM)
P. ananatis LMG20103	PantLMG20_A_15340	IPR001041	2Fe-2S ferredoxin-type domain	PF00111 (PFAM)
P. ananatis LMG5342	PantLMG53_A_31370	IPR001041	2Fe-2S ferredoxin-type domain	PF00111 (PFAM)
P. ananatis PA13	PantPA13_B_31130	IPR001041	2Fe-2S ferredoxin-type domain	PF00111 (PFAM)
P. ananatis S6	BN1182_BN_00660	IPR001041	2Fe-2S ferredoxin-type domain	PF00111 (PFAM)
P. ananatis S7	BN1183_BE_00660	IPR001041	2Fe-2S ferredoxin-type domain	PF00111 (PFAM)
P. ananatis S8	BN1184_BC_00860	IPR001041	2Fe-2S ferredoxin-type domain	PF00111 (PFAM)
P. ananatis AJ13355	PantAJ13_A_21250	IPR001041	2Fe-2S ferredoxin-type domain	PF00111 (PFAM)
P. ananatis LMG20103	PantLMG20_A_26790	IPR001041	2Fe-2S ferredoxin-type domain	PF00111 (PFAM)
P. ananatis LMG5342	PantLMG53_A_18070	IPR001041	2Fe-2S ferredoxin-type domain	PF00111 (PFAM)
P. ananatis PA13	PantPA13_B_18220	IPR001041	2Fe-2S ferredoxin-type domain	PF00111 (PFAM)
P. ananatis S6	BN1182_BQ_00390	IPR001041	2Fe-2S ferredoxin-type domain	PF00111 (PFAM)
P. ananatis S7	BN1183_BL_00110	IPR001041	2Fe-2S ferredoxin-type domain	PF00111 (PFAM)
P. ananatis S8	BN1184_BE_01010	IPR001041	2Fe-2S ferredoxin-type domain	PF00111 (PFAM)
P. ananatis AJ13355	PantAJ13_A_23350	IPR001041	2Fe-2S ferredoxin-type domain	PF00111 (PFAM)
P. ananatis LMG20103	PantLMG20_A_28870	IPR001041	2Fe-2S ferredoxin-type domain	PF00111 (PFAM)
P. ananatis LMG5342	PantLMG53_A_15670	IPR001041	2Fe-2S ferredoxin-type domain	PF00111 (PFAM)
P. ananatis PA13	PantPA13_B_16140	IPR001041	2Fe-2S ferredoxin-type domain	PF00111 (PFAM)
P. ananatis S6	BN1182_BQ_00550	IPR001041	2Fe-2S ferredoxin-type domain	PS51085 (PROSITE_PROFILES)
P. ananatis S7	BN1183_BL_00250	IPR001041	2Fe-2S ferredoxin-type domain	PS51085 (PROSITE_PROFILES)
P. ananatis S8	BN1184_BE_01150	IPR001041	2Fe-2S ferredoxin-type domain	PS51085 (PROSITE_PROFILES)
P. ananatis AJ13355	PantAJ13_A_23490	IPR001041	2Fe-2S ferredoxin-type domain	PS51085 (PROSITE_PROFILES)
P. ananatis LMG20103	PantLMG20_A_29020	IPR001041	2Fe-2S ferredoxin-type domain	PS51085 (PROSITE_PROFILES)
P. ananatis LMG5342	PantLMG53_A_15530	IPR001041	2Fe-2S ferredoxin-type domain	PS51085 (PROSITE_PROFILES)
P. ananatis PA13	PantPA13_B_16000	IPR001041	2Fe-2S ferredoxin-type domain	PS51085 (PROSITE_PROFILES)
P. ananatis S6	BN1182_CY_00650	IPR001041	2Fe-2S ferredoxin-type domain	PF00111 (PFAM)
P. ananatis S7	BN1183_CV_00560	IPR001041	2Fe-2S ferredoxin-type domain	PF00111 (PFAM)
P. ananatis S8	BN1184_CH_00590	IPR001041	2Fe-2S ferredoxin-type domain	PF00111 (PFAM)
P. ananatis AJ13355	PantAJ13_B_00960	IPR001041	2Fe-2S ferredoxin-type domain	PF00111 (PFAM)
P. ananatis LMG20103	PantLMG20_A_46810	IPR001041	2Fe-2S ferredoxin-type domain	PF00111 (PFAM)
P. ananatis LMG5342	PantLMG53_B_00240	IPR001041	2Fe-2S ferredoxin-type domain	PF00111 (PFAM)
P. ananatis PA13	PantPA13_A_00230	IPR001041	2Fe-2S ferredoxin-type domain	PF00111 (PFAM)
P. ananatis PA13	PantPA13_B_24240	IPR001041	2Fe-2S ferredoxin-type domain	PS51085 (PROSITE_PROFILES)
P. ananatis LMG20103	PantLMG20_A_21730	IPR001041	2Fe-2S ferredoxin-type domain	PS51085 (PROSITE_PROFILES)
P. ananatis LMG5342	PantLMG53_A_24080	IPR001041	2Fe-2S ferredoxin-type domain	PS51085 (PROSITE_PROFILES)
P. ananatis S8	BN1184_AZ_00450	IPR001041	2Fe-2S ferredoxin-type domain	PS51085 (PROSITE_PROFILES)
P. ananatis AJ13355	PantAJ13_A_15990	IPR001041	2Fe-2S ferredoxin-type domain	PS51085 (PROSITE_PROFILES)
P. ananatis S7	BN1183_AY_00440	IPR001041	2Fe-2S ferredoxin-type domain	PS51085 (PROSITE_PROFILES)
P. ananatis S6	BN1182_BG_00380	IPR001041	2Fe-2S ferredoxin-type domain	PS51085 (PROSITE_PROFILES)
P. ananatis S6	BN1182_BY_00610	IPR006398	2-hydroxy-3-oxopropionate reductase	TIGR01505 (TIGRFAM)
P. ananatis S7	BN1183_CE_00590	IPR006398	2-hydroxy-3-oxopropionate reductase	TIGR01505 (TIGRFAM)
P. ananatis S8	BN1184_BN_00590	IPR006398	2-hydroxy-3-oxopropionate reductase	TIGR01505 (TIGRFAM)
P. ananatis AJ13355	PantAJ13_A_28740	IPR006398	2-hydroxy-3-oxopropionate reductase	TIGR01505 (TIGRFAM)
P. ananatis LMG20103	PantLMG20_A_34020	IPR006398	2-hydroxy-3-oxopropionate reductase	TIGR01505 (TIGRFAM)
P. ananatis LMG5342	PantLMG53_A_10420	IPR006398	2-hydroxy-3-oxopropionate reductase	TIGR01505 (TIGRFAM)
P. ananatis PA13	PantPA13_B_10950	IPR006398	2-hydroxy-3-oxopropionate reductase	TIGR01505 (TIGRFAM)
P. ananatis S6	BN1182_BQ_02200	IPR004679	2-hydroxycarboxylate transporter	PIRSF005348 (PIRSF)
P. ananatis S7	BN1183_BQ_00300	IPR004679	2-hydroxycarboxylate transporter	PIRSF005348 (PIRSF)
P. ananatis S8	BN1184_BF_00100	IPR004679	2-hydroxycarboxylate transporter	PIRSF005348 (PIRSF)
P. ananatis AJ13355	PantAJ13_A_25160	IPR004679	2-hydroxycarboxylate transporter	PIRSF005348 (PIRSF)
P. ananatis LMG20103	PantLMG20_A_30580	IPR004679	2-hydroxycarboxylate transporter	PIRSF005348 (PIRSF)
P. ananatis LMG5342	PantLMG53_A_13910	IPR004679	2-hydroxycarboxylate transporter	PIRSF005348 (PIRSF)
P. ananatis PA13	PantPA13_B_14330	IPR004679	2-hydroxycarboxylate transporter	PIRSF005348 (PIRSF)
P. ananatis S6	BN1182_BD_00190	IPR005668	2-isopropylmalate synthase	TIGR00970 (TIGRFAM)
P. ananatis S7	BN1183_AX_00180	IPR005668	2-isopropylmalate synthase	TIGR00970 (TIGRFAM)
P. ananatis S8	BN1184_AX_00180	IPR005668	2-isopropylmalate synthase	TIGR00970 (TIGRFAM)
P. ananatis AJ13355	PantAJ13_A_14530	IPR005668	2-isopropylmalate synthase	TIGR00970 (TIGRFAM)
P. ananatis LMG20103	PantLMG20_A_20490	IPR005668	2-isopropylmalate synthase	TIGR00970 (TIGRFAM)
P. ananatis LMG5342	PantLMG53_A_25420	IPR005668	2-isopropylmalate synthase	TIGR00970 (TIGRFAM)
P. ananatis PA13	PantPA13_B_25490	IPR005668	2-isopropylmalate synthase	TIGR00970 (TIGRFAM)
P. ananatis S6	BN1182_AL_01290	IPR013709	2-isopropylmalate synthase LeuA, allosteric (dimerisation) domain	SM00917 (SMART)
P. ananatis S7	BN1183_AH_01260	IPR013709	2-isopropylmalate synthase LeuA, allosteric (dimerisation) domain	SM00917 (SMART)
P. ananatis S8	BN1184_AH_01250	IPR013709	2-isopropylmalate synthase LeuA, allosteric (dimerisation) domain	SM00917 (SMART)
P. ananatis AJ13355	PantAJ13_A_00550	IPR013709	2-isopropylmalate synthase LeuA, allosteric (dimerisation) domain	SM00917 (SMART)
P. ananatis LMG20103	PantLMG20_A_07960	IPR013709	2-isopropylmalate synthase LeuA, allosteric (dimerisation) domain	SM00917 (SMART)
P. ananatis LMG5342	PantLMG53_A_38840	IPR013709	2-isopropylmalate synthase LeuA, allosteric (dimerisation) domain	SM00917 (SMART)
P. ananatis PA13	PantPA13_B_39470	IPR013709	2-isopropylmalate synthase LeuA, allosteric (dimerisation) domain	SM00917 (SMART)
P. ananatis S6	BN1182_BD_00190	IPR013709	2-isopropylmalate synthase LeuA, allosteric (dimerisation) domain	SM00917 (SMART)
P. ananatis S7	BN1183_AX_00180	IPR013709	2-isopropylmalate synthase LeuA, allosteric (dimerisation) domain	SM00917 (SMART)
P. ananatis S8	BN1184_AX_00180	IPR013709	2-isopropylmalate synthase LeuA, allosteric (dimerisation) domain	SM00917 (SMART)
P. ananatis AJ13355	PantAJ13_A_14530	IPR013709	2-isopropylmalate synthase LeuA, allosteric (dimerisation) domain	SM00917 (SMART)
P. ananatis LMG20103	PantLMG20_A_20490	IPR013709	2-isopropylmalate synthase LeuA, allosteric (dimerisation) domain	SM00917 (SMART)
P. ananatis LMG5342	PantLMG53_A_25420	IPR013709	2-isopropylmalate synthase LeuA, allosteric (dimerisation) domain	SM00917 (SMART)
P. ananatis PA13	PantPA13_B_25490	IPR013709	2-isopropylmalate synthase LeuA, allosteric (dimerisation) domain	SM00917 (SMART)
P. ananatis S6	BN1182_AL_01290	IPR005671	2-isopropylmalate synthase, bacterial-type	TIGR00973 (TIGRFAM)
P. ananatis S7	BN1183_AH_01260	IPR005671	2-isopropylmalate synthase, bacterial-type	TIGR00973 (TIGRFAM)
P. ananatis S8	BN1184_AH_01250	IPR005671	2-isopropylmalate synthase, bacterial-type	TIGR00973 (TIGRFAM)
P. ananatis AJ13355	PantAJ13_A_00550	IPR005671	2-isopropylmalate synthase, bacterial-type	TIGR00973 (TIGRFAM)
P. ananatis LMG20103	PantLMG20_A_07960	IPR005671	2-isopropylmalate synthase, bacterial-type	TIGR00973 (TIGRFAM)
P. ananatis LMG5342	PantLMG53_A_38840	IPR005671	2-isopropylmalate synthase, bacterial-type	TIGR00973 (TIGRFAM)
P. ananatis PA13	PantPA13_B_39470	IPR005671	2-isopropylmalate synthase, bacterial-type	TIGR00973 (TIGRFAM)
P. ananatis S6	BN1182_AL_01730	IPR004684	2-keto-3-deoxygluconate permease	PF03812 (PFAM)
P. ananatis S7	BN1183_AH_01710	IPR004684	2-keto-3-deoxygluconate permease	PF03812 (PFAM)
P. ananatis S8	BN1184_AH_01690	IPR004684	2-keto-3-deoxygluconate permease	PF03812 (PFAM)
P. ananatis AJ13355	PantAJ13_A_00990	IPR004684	2-keto-3-deoxygluconate permease	PF03812 (PFAM)
P. ananatis LMG20103	PantLMG20_A_08410	IPR004684	2-keto-3-deoxygluconate permease	PF03812 (PFAM)
P. ananatis LMG5342	PantLMG53_A_38400	IPR004684	2-keto-3-deoxygluconate permease	PF03812 (PFAM)
P. ananatis PA13	PantPA13_B_39030	IPR004684	2-keto-3-deoxygluconate permease	PF03812 (PFAM)
P. ananatis S6	BN1182_CN_00630	IPR018724	2OG-Fe dioxygenase	PF10014 (PFAM)
P. ananatis S7	BN1183_CM_00630	IPR018724	2OG-Fe dioxygenase	PF10014 (PFAM)
P. ananatis S8	BN1184_BY_00990	IPR018724	2OG-Fe dioxygenase	PF10014 (PFAM)
P. ananatis AJ13355	PantAJ13_A_37160	IPR018724	2OG-Fe dioxygenase	PF10014 (PFAM)
P. ananatis LMG20103	PantLMG20_A_42150	IPR018724	2OG-Fe dioxygenase	PF10014 (PFAM)
P. ananatis LMG5342	PantLMG53_A_02660	IPR018724	2OG-Fe dioxygenase	PF10014 (PFAM)
P. ananatis PA13	PantPA13_B_02710	IPR018724	2OG-Fe dioxygenase	PF10014 (PFAM)
P. ananatis S6	BN1182_AL_01670	IPR003016	2-oxo acid dehydrogenase, lipoyl-binding site	PS00189 (PROSITE_PATTERNS)
P. ananatis S7	BN1183_AH_01650	IPR003016	2-oxo acid dehydrogenase, lipoyl-binding site	PS00189 (PROSITE_PATTERNS)
P. ananatis S8	BN1184_AH_01630	IPR003016	2-oxo acid dehydrogenase, lipoyl-binding site	PS00189 (PROSITE_PATTERNS)
P. ananatis AJ13355	PantAJ13_A_00930	IPR003016	2-oxo acid dehydrogenase, lipoyl-binding site	PS00189 (PROSITE_PATTERNS)
P. ananatis LMG20103	PantLMG20_A_08350	IPR003016	2-oxo acid dehydrogenase, lipoyl-binding site	PS00189 (PROSITE_PATTERNS)
P. ananatis LMG5342	PantLMG53_A_38460	IPR003016	2-oxo acid dehydrogenase, lipoyl-binding site	PS00189 (PROSITE_PATTERNS)
P. ananatis PA13	PantPA13_B_39090	IPR003016	2-oxo acid dehydrogenase, lipoyl-binding site	PS00189 (PROSITE_PATTERNS)
P. ananatis S6	BN1182_AV_00930	IPR003016	2-oxo acid dehydrogenase, lipoyl-binding site	PS00189 (PROSITE_PATTERNS)
P. ananatis S7	BN1183_AP_00370	IPR003016	2-oxo acid dehydrogenase, lipoyl-binding site	PS00189 (PROSITE_PATTERNS)
P. ananatis S8	BN1184_AP_00910	IPR003016	2-oxo acid dehydrogenase, lipoyl-binding site	PS00189 (PROSITE_PATTERNS)
P. ananatis AJ13355	PantAJ13_A_06110	IPR003016	2-oxo acid dehydrogenase, lipoyl-binding site	PS00189 (PROSITE_PATTERNS)
P. ananatis LMG20103	PantLMG20_A_13200	IPR003016	2-oxo acid dehydrogenase, lipoyl-binding site	PS00189 (PROSITE_PATTERNS)
P. ananatis LMG5342	PantLMG53_A_33510	IPR003016	2-oxo acid dehydrogenase, lipoyl-binding site	PS00189 (PROSITE_PATTERNS)
P. ananatis PA13	PantPA13_B_33510	IPR003016	2-oxo acid dehydrogenase, lipoyl-binding site	PS00189 (PROSITE_PATTERNS)
P. ananatis S6	BN1182_CD_00100	IPR003016	2-oxo acid dehydrogenase, lipoyl-binding site	PS00189 (PROSITE_PATTERNS)
P. ananatis S7	BN1183_CG_00100	IPR003016	2-oxo acid dehydrogenase, lipoyl-binding site	PS00189 (PROSITE_PATTERNS)
P. ananatis S8	BN1184_BO_00100	IPR003016	2-oxo acid dehydrogenase, lipoyl-binding site	PS00189 (PROSITE_PATTERNS)
P. ananatis AJ13355	PantAJ13_A_29400	IPR003016	2-oxo acid dehydrogenase, lipoyl-binding site	PS00189 (PROSITE_PATTERNS)
P. ananatis LMG20103	PantLMG20_A_35140	IPR003016	2-oxo acid dehydrogenase, lipoyl-binding site	PS00189 (PROSITE_PATTERNS)
P. ananatis LMG5342	PantLMG53_A_09790	IPR003016	2-oxo acid dehydrogenase, lipoyl-binding site	PS00189 (PROSITE_PATTERNS)
P. ananatis PA13	PantPA13_B_10300	IPR003016	2-oxo acid dehydrogenase, lipoyl-binding site	PS00189 (PROSITE_PATTERNS)
P. ananatis S6	BN1182_AM_01150	IPR017595	2-oxo-4-hydroxy-4-carboxy-5-ureidoimidazoline decarboxylase, type 2	TIGR03180 (TIGRFAM)
P. ananatis S7	BN1183_AI_01150	IPR017595	2-oxo-4-hydroxy-4-carboxy-5-ureidoimidazoline decarboxylase, type 2	TIGR03180 (TIGRFAM)
P. ananatis S8	BN1184_AI_00460	IPR017595	2-oxo-4-hydroxy-4-carboxy-5-ureidoimidazoline decarboxylase, type 2	TIGR03180 (TIGRFAM)
P. ananatis AJ13355	PantAJ13_A_02330	IPR017595	2-oxo-4-hydroxy-4-carboxy-5-ureidoimidazoline decarboxylase, type 2	TIGR03180 (TIGRFAM)
P. ananatis LMG20103	PantLMG20_A_09820	IPR017595	2-oxo-4-hydroxy-4-carboxy-5-ureidoimidazoline decarboxylase, type 2	TIGR03180 (TIGRFAM)
P. ananatis LMG5342	PantLMG53_A_36970	IPR017595	2-oxo-4-hydroxy-4-carboxy-5-ureidoimidazoline decarboxylase, type 2	TIGR03180 (TIGRFAM)
P. ananatis PA13	PantPA13_B_37630	IPR017595	2-oxo-4-hydroxy-4-carboxy-5-ureidoimidazoline decarboxylase, type 2	TIGR03180 (TIGRFAM)
P. ananatis S6	BN1182_AL_01670	IPR001078	2-oxoacid dehydrogenase acyltransferase, catalytic domain	PF00198 (PFAM)
P. ananatis S7	BN1183_AH_01650	IPR001078	2-oxoacid dehydrogenase acyltransferase, catalytic domain	PF00198 (PFAM)
P. ananatis S8	BN1184_AH_01630	IPR001078	2-oxoacid dehydrogenase acyltransferase, catalytic domain	PF00198 (PFAM)
P. ananatis AJ13355	PantAJ13_A_00930	IPR001078	2-oxoacid dehydrogenase acyltransferase, catalytic domain	PF00198 (PFAM)
P. ananatis LMG20103	PantLMG20_A_08350	IPR001078	2-oxoacid dehydrogenase acyltransferase, catalytic domain	PF00198 (PFAM)
P. ananatis LMG5342	PantLMG53_A_38460	IPR001078	2-oxoacid dehydrogenase acyltransferase, catalytic domain	PF00198 (PFAM)
P. ananatis PA13	PantPA13_B_39090	IPR001078	2-oxoacid dehydrogenase acyltransferase, catalytic domain	PF00198 (PFAM)
P. ananatis S6	BN1182_AV_00930	IPR001078	2-oxoacid dehydrogenase acyltransferase, catalytic domain	PF00198 (PFAM)
P. ananatis S7	BN1183_AP_00370	IPR001078	2-oxoacid dehydrogenase acyltransferase, catalytic domain	PF00198 (PFAM)
P. ananatis S8	BN1184_AP_00910	IPR001078	2-oxoacid dehydrogenase acyltransferase, catalytic domain	PF00198 (PFAM)
P. ananatis AJ13355	PantAJ13_A_06110	IPR001078	2-oxoacid dehydrogenase acyltransferase, catalytic domain	PF00198 (PFAM)
P. ananatis LMG20103	PantLMG20_A_13200	IPR001078	2-oxoacid dehydrogenase acyltransferase, catalytic domain	PF00198 (PFAM)
P. ananatis LMG5342	PantLMG53_A_33510	IPR001078	2-oxoacid dehydrogenase acyltransferase, catalytic domain	PF00198 (PFAM)
P. ananatis PA13	PantPA13_B_33510	IPR001078	2-oxoacid dehydrogenase acyltransferase, catalytic domain	PF00198 (PFAM)
P. ananatis S6	BN1182_AL_01660	IPR004660	2-oxo-acid dehydrogenase E1 component homodimeric type	PIRSF000156 (PIRSF)
P. ananatis S7	BN1183_AH_01630	IPR004660	2-oxo-acid dehydrogenase E1 component homodimeric type	PIRSF000156 (PIRSF)
P. ananatis S8	BN1184_AH_01620	IPR004660	2-oxo-acid dehydrogenase E1 component homodimeric type	PIRSF000156 (PIRSF)
P. ananatis AJ13355	PantAJ13_A_00920	IPR004660	2-oxo-acid dehydrogenase E1 component homodimeric type	PIRSF000156 (PIRSF)
P. ananatis LMG20103	PantLMG20_A_08340	IPR004660	2-oxo-acid dehydrogenase E1 component homodimeric type	PIRSF000156 (PIRSF)
P. ananatis LMG5342	PantLMG53_A_38470	IPR004660	2-oxo-acid dehydrogenase E1 component homodimeric type	PIRSF000156 (PIRSF)
P. ananatis PA13	PantPA13_B_39100	IPR004660	2-oxo-acid dehydrogenase E1 component homodimeric type	PIRSF000156 (PIRSF)
P. ananatis S6	BN1182_AV_00920	IPR011603	2-oxoglutarate dehydrogenase E1 component	PIRSF000157 (PIRSF)
P. ananatis S7	BN1183_AP_00360	IPR011603	2-oxoglutarate dehydrogenase E1 component	PIRSF000157 (PIRSF)
P. ananatis S8	BN1184_AP_00900	IPR011603	2-oxoglutarate dehydrogenase E1 component	PIRSF000157 (PIRSF)
P. ananatis AJ13355	PantAJ13_A_06100	IPR011603	2-oxoglutarate dehydrogenase E1 component	PIRSF000157 (PIRSF)
P. ananatis LMG20103	PantLMG20_A_13190	IPR011603	2-oxoglutarate dehydrogenase E1 component	PIRSF000157 (PIRSF)
P. ananatis LMG5342	PantLMG53_A_33520	IPR011603	2-oxoglutarate dehydrogenase E1 component	PIRSF000157 (PIRSF)
P. ananatis PA13	PantPA13_B_33520	IPR011603	2-oxoglutarate dehydrogenase E1 component	PIRSF000157 (PIRSF)
P. ananatis S6	BN1182_CK_01060	IPR006346	2-phosphoglycolate phosphatase, prokaryotic	TIGR01449 (TIGRFAM)
P. ananatis S7	BN1183_CJ_02960	IPR006346	2-phosphoglycolate phosphatase, prokaryotic	TIGR01449 (TIGRFAM)
P. ananatis S8	BN1184_BV_01030	IPR006346	2-phosphoglycolate phosphatase, prokaryotic	TIGR01449 (TIGRFAM)
P. ananatis AJ13355	PantAJ13_A_35480	IPR006346	2-phosphoglycolate phosphatase, prokaryotic	TIGR01449 (TIGRFAM)
P. ananatis LMG20103	PantLMG20_A_40490	IPR006346	2-phosphoglycolate phosphatase, prokaryotic	TIGR01449 (TIGRFAM)
P. ananatis LMG5342	PantLMG53_A_04310	IPR006346	2-phosphoglycolate phosphatase, prokaryotic	TIGR01449 (TIGRFAM)
P. ananatis PA13	PantPA13_B_04360	IPR006346	2-phosphoglycolate phosphatase, prokaryotic	TIGR01449 (TIGRFAM)
P. ananatis S6	BN1182_CD_00140	IPR011295	2-polyprenyl-6-methoxyphenol 4-hydroxylase	TIGR01984 (TIGRFAM)
P. ananatis S7	BN1183_CG_00130	IPR011295	2-polyprenyl-6-methoxyphenol 4-hydroxylase	TIGR01984 (TIGRFAM)
P. ananatis S8	BN1184_BO_00130	IPR011295	2-polyprenyl-6-methoxyphenol 4-hydroxylase	TIGR01984 (TIGRFAM)
P. ananatis AJ13355	PantAJ13_A_29440	IPR011295	2-polyprenyl-6-methoxyphenol 4-hydroxylase	TIGR01984 (TIGRFAM)
P. ananatis LMG20103	PantLMG20_A_35170	IPR011295	2-polyprenyl-6-methoxyphenol 4-hydroxylase	TIGR01984 (TIGRFAM)
P. ananatis LMG5342	PantLMG53_A_09750	IPR011295	2-polyprenyl-6-methoxyphenol 4-hydroxylase	TIGR01984 (TIGRFAM)
P. ananatis PA13	PantPA13_B_10260	IPR011295	2-polyprenyl-6-methoxyphenol 4-hydroxylase	TIGR01984 (TIGRFAM)
P. ananatis S6	BN1182_BH_00100	IPR012089	2-thiocytidine tRNA biosynthesis protein, TtcA	PIRSF004976 (PIRSF)
P. ananatis S7	BN1183_AY_00990	IPR012089	2-thiocytidine tRNA biosynthesis protein, TtcA	PIRSF004976 (PIRSF)
P. ananatis S8	BN1184_AZ_01010	IPR012089	2-thiocytidine tRNA biosynthesis protein, TtcA	PIRSF004976 (PIRSF)
P. ananatis AJ13355	PantAJ13_A_16530	IPR012089	2-thiocytidine tRNA biosynthesis protein, TtcA	PIRSF004976 (PIRSF)
P. ananatis LMG20103	PantLMG20_A_22280	IPR012089	2-thiocytidine tRNA biosynthesis protein, TtcA	PIRSF004976 (PIRSF)
P. ananatis LMG5342	PantLMG53_A_23530	IPR012089	2-thiocytidine tRNA biosynthesis protein, TtcA	PIRSF004976 (PIRSF)
P. ananatis PA13	PantPA13_B_23700	IPR012089	2-thiocytidine tRNA biosynthesis protein, TtcA	PIRSF004976 (PIRSF)
P. ananatis S6	BN1182_BY_00130	IPR025698	2TM domain	PF13239 (PFAM)
P. ananatis S7	BN1183_CE_00140	IPR025698	2TM domain	PF13239 (PFAM)
P. ananatis S8	BN1184_BN_00140	IPR025698	2TM domain	PF13239 (PFAM)
P. ananatis AJ13355	PantAJ13_A_28300	IPR025698	2TM domain	PF13239 (PFAM)
P. ananatis LMG20103	PantLMG20_A_33570	IPR025698	2TM domain	PF13239 (PFAM)
P. ananatis LMG5342	PantLMG53_A_10880	IPR025698	2TM domain	PF13239 (PFAM)
P. ananatis PA13	PantPA13_B_11410	IPR025698	2TM domain	PF13239 (PFAM)
P. ananatis S6	BN1182_CJ_01120	IPR006240	3(2),5 -bisphosphate nucleotidase, bacterial	TIGR01331 (TIGRFAM)
P. ananatis S7	BN1183_CJ_01160	IPR006240	3(2),5 -bisphosphate nucleotidase, bacterial	TIGR01331 (TIGRFAM)
P. ananatis S8	BN1184_BU_00390	IPR006240	3(2),5 -bisphosphate nucleotidase, bacterial	TIGR01331 (TIGRFAM)
P. ananatis AJ13355	PantAJ13_A_33720	IPR006240	3(2),5 -bisphosphate nucleotidase, bacterial	TIGR01331 (TIGRFAM)
P. ananatis LMG20103	PantLMG20_A_38740	IPR006240	3(2),5 -bisphosphate nucleotidase, bacterial	TIGR01331 (TIGRFAM)
P. ananatis LMG5342	PantLMG53_A_06110	IPR006240	3(2),5 -bisphosphate nucleotidase, bacterial	TIGR01331 (TIGRFAM)
P. ananatis PA13	PantPA13_B_06160	IPR006240	3(2),5 -bisphosphate nucleotidase, bacterial	TIGR01331 (TIGRFAM)
P. ananatis S6	BN1182_CI_00960	IPR000422	3,4-dihydroxy-2-butanone 4-phosphate synthase, RibB	TIGR00506 (TIGRFAM)
P. ananatis S7	BN1183_CH_01630	IPR000422	3,4-dihydroxy-2-butanone 4-phosphate synthase, RibB	TIGR00506 (TIGRFAM)
P. ananatis S8	BN1184_BS_00970	IPR000422	3,4-dihydroxy-2-butanone 4-phosphate synthase, RibB	TIGR00506 (TIGRFAM)
P. ananatis AJ13355	PantAJ13_A_32190	IPR000422	3,4-dihydroxy-2-butanone 4-phosphate synthase, RibB	TIGR00506 (TIGRFAM)
P. ananatis LMG20103	PantLMG20_A_37260	IPR000422	3,4-dihydroxy-2-butanone 4-phosphate synthase, RibB	TIGR00506 (TIGRFAM)
P. ananatis LMG5342	PantLMG53_A_07600	IPR000422	3,4-dihydroxy-2-butanone 4-phosphate synthase, RibB	TIGR00506 (TIGRFAM)
P. ananatis PA13	PantPA13_B_08140	IPR000422	3,4-dihydroxy-2-butanone 4-phosphate synthase, RibB	TIGR00506 (TIGRFAM)
P. ananatis S6	BN1182_BQ_02590	IPR026575	3,5-cyclic adenosine monophosphate phosphodiesterase CpdA	MF_00905 (HAMAP)
P. ananatis S7	BN1183_BR_00140	IPR026575	3,5-cyclic adenosine monophosphate phosphodiesterase CpdA	MF_00905 (HAMAP)
P. ananatis S8	BN1184_BF_00510	IPR026575	3,5-cyclic adenosine monophosphate phosphodiesterase CpdA	MF_00905 (HAMAP)
P. ananatis AJ13355	PantAJ13_A_25560	IPR026575	3,5-cyclic adenosine monophosphate phosphodiesterase CpdA	MF_00905 (HAMAP)
P. ananatis LMG20103	PantLMG20_A_30960	IPR026575	3,5-cyclic adenosine monophosphate phosphodiesterase CpdA	MF_00905 (HAMAP)
P. ananatis LMG5342	PantLMG53_A_13520	IPR026575	3,5-cyclic adenosine monophosphate phosphodiesterase CpdA	MF_00905 (HAMAP)
P. ananatis PA13	PantPA13_B_13940	IPR026575	3,5-cyclic adenosine monophosphate phosphodiesterase CpdA	MF_00905 (HAMAP)
P. ananatis S6	BN1182_CI_00890	IPR026575	3,5-cyclic adenosine monophosphate phosphodiesterase CpdA	MF_00905 (HAMAP)
P. ananatis S7	BN1183_CH_01560	IPR026575	3,5-cyclic adenosine monophosphate phosphodiesterase CpdA	MF_00905 (HAMAP)
P. ananatis S8	BN1184_BS_00900	IPR026575	3,5-cyclic adenosine monophosphate phosphodiesterase CpdA	MF_00905 (HAMAP)
P. ananatis AJ13355	PantAJ13_A_32120	IPR026575	3,5-cyclic adenosine monophosphate phosphodiesterase CpdA	MF_00905 (HAMAP)
P. ananatis LMG20103	PantLMG20_A_37190	IPR026575	3,5-cyclic adenosine monophosphate phosphodiesterase CpdA	MF_00905 (HAMAP)
P. ananatis LMG5342	PantLMG53_A_07670	IPR026575	3,5-cyclic adenosine monophosphate phosphodiesterase CpdA	MF_00905 (HAMAP)
P. ananatis PA13	PantPA13_B_08210	IPR026575	3,5-cyclic adenosine monophosphate phosphodiesterase CpdA	MF_00905 (HAMAP)
P. ananatis S6	BN1182_CK_00400	IPR027437	30s ribosomal protein S13, C-terminal	G3DSA:4.10.910.10 (GENE3D)
P. ananatis S7	BN1183_CJ_02310	IPR027437	30s ribosomal protein S13, C-terminal	G3DSA:4.10.910.10 (GENE3D)
P. ananatis S8	BN1184_BV_00380	IPR027437	30s ribosomal protein S13, C-terminal	G3DSA:4.10.910.10 (GENE3D)
P. ananatis AJ13355	PantAJ13_A_34840	IPR027437	30s ribosomal protein S13, C-terminal	G3DSA:4.10.910.10 (GENE3D)
P. ananatis LMG20103	PantLMG20_A_39850	IPR027437	30s ribosomal protein S13, C-terminal	G3DSA:4.10.910.10 (GENE3D)
P. ananatis LMG5342	PantLMG53_A_04950	IPR027437	30s ribosomal protein S13, C-terminal	G3DSA:4.10.910.10 (GENE3D)
P. ananatis PA13	PantPA13_B_05000	IPR027437	30s ribosomal protein S13, C-terminal	G3DSA:4.10.910.10 (GENE3D)
P. ananatis S6	BN1182_BH_01390	IPR002562	3'-5' exonuclease domain	SM00474 (SMART)
P. ananatis S7	BN1183_AZ_00340	IPR002562	3'-5' exonuclease domain	SM00474 (SMART)
P. ananatis S8	BN1184_AZ_02300	IPR002562	3'-5' exonuclease domain	SM00474 (SMART)
P. ananatis AJ13355	PantAJ13_A_17830	IPR002562	3'-5' exonuclease domain	SM00474 (SMART)
P. ananatis LMG20103	PantLMG20_A_23550	IPR002562	3'-5' exonuclease domain	SM00474 (SMART)
P. ananatis LMG5342	PantLMG53_A_22220	IPR002562	3'-5' exonuclease domain	SM00474 (SMART)
P. ananatis PA13	PantPA13_B_22230	IPR002562	3'-5' exonuclease domain	SM00474 (SMART)
P. ananatis S6	BN1182_CR_00290	IPR002562	3'-5' exonuclease domain	SM00474 (SMART)
P. ananatis S7	BN1183_CP_00300	IPR002562	3'-5' exonuclease domain	SM00474 (SMART)
P. ananatis S8	BN1184_CA_00310	IPR002562	3'-5' exonuclease domain	SM00474 (SMART)
P. ananatis AJ13355	PantAJ13_A_38700	IPR002562	3'-5' exonuclease domain	SM00474 (SMART)
P. ananatis LMG20103	PantLMG20_A_43790	IPR002562	3'-5' exonuclease domain	SM00474 (SMART)
P. ananatis LMG5342	PantLMG53_A_01190	IPR002562	3'-5' exonuclease domain	SM00474 (SMART)
P. ananatis PA13	PantPA13_B_01190	IPR002562	3'-5' exonuclease domain	SM00474 (SMART)
P. ananatis S6	BN1182_CI_00620	IPR012789	3-carboxy-cis,cis-muconate cycloisomerase	TIGR02426 (TIGRFAM)
P. ananatis S7	BN1183_CH_01300	IPR012789	3-carboxy-cis,cis-muconate cycloisomerase	TIGR02426 (TIGRFAM)
P. ananatis S8	BN1184_BS_00630	IPR012789	3-carboxy-cis,cis-muconate cycloisomerase	TIGR02426 (TIGRFAM)
P. ananatis AJ13355	PantAJ13_A_31860	IPR012789	3-carboxy-cis,cis-muconate cycloisomerase	TIGR02426 (TIGRFAM)
P. ananatis LMG20103	PantLMG20_A_36920	IPR012789	3-carboxy-cis,cis-muconate cycloisomerase	TIGR02426 (TIGRFAM)
P. ananatis LMG5342	PantLMG53_A_07950	IPR012789	3-carboxy-cis,cis-muconate cycloisomerase	TIGR02426 (TIGRFAM)
P. ananatis PA13	PantPA13_B_08480	IPR012789	3-carboxy-cis,cis-muconate cycloisomerase	TIGR02426 (TIGRFAM)
P. ananatis S6	BN1182_BZ_00170	IPR010611	3D domain	PF06725 (PFAM)
P. ananatis S7	BN1183_CE_00790	IPR010611	3D domain	PF06725 (PFAM)
P. ananatis S8	BN1184_BN_00790	IPR010611	3D domain	PF06725 (PFAM)
P. ananatis AJ13355	PantAJ13_A_28950	IPR010611	3D domain	PF06725 (PFAM)
P. ananatis LMG20103	PantLMG20_A_34230	IPR010611	3D domain	PF06725 (PFAM)
P. ananatis LMG5342	PantLMG53_A_10220	IPR010611	3D domain	PF06725 (PFAM)
P. ananatis PA13	PantPA13_B_10750	IPR010611	3D domain	PF06725 (PFAM)
P. ananatis S6	BN1182_AL_01220	IPR018508	3-dehydroquinate dehydratase, active site	PS01028 (PROSITE_PATTERNS)
P. ananatis S7	BN1183_AH_01190	IPR018508	3-dehydroquinate dehydratase, active site	PS01028 (PROSITE_PATTERNS)
P. ananatis S8	BN1184_AH_01180	IPR018508	3-dehydroquinate dehydratase, active site	PS01028 (PROSITE_PATTERNS)
P. ananatis AJ13355	PantAJ13_A_00480	IPR018508	3-dehydroquinate dehydratase, active site	PS01028 (PROSITE_PATTERNS)
P. ananatis LMG20103	PantLMG20_A_07890	IPR018508	3-dehydroquinate dehydratase, active site	PS01028 (PROSITE_PATTERNS)
P. ananatis LMG5342	PantLMG53_A_38910	IPR018508	3-dehydroquinate dehydratase, active site	PS01028 (PROSITE_PATTERNS)
P. ananatis PA13	PantPA13_B_39540	IPR018508	3-dehydroquinate dehydratase, active site	PS01028 (PROSITE_PATTERNS)
P. ananatis S6	BN1182_CK_01100	IPR016037	3-dehydroquinate synthase AroB	PIRSF001455 (PIRSF)
P. ananatis S7	BN1183_CJ_03000	IPR016037	3-dehydroquinate synthase AroB	PIRSF001455 (PIRSF)
P. ananatis S8	BN1184_BV_01070	IPR016037	3-dehydroquinate synthase AroB	PIRSF001455 (PIRSF)
P. ananatis AJ13355	PantAJ13_A_35520	IPR016037	3-dehydroquinate synthase AroB	PIRSF001455 (PIRSF)
P. ananatis LMG20103	PantLMG20_A_40530	IPR016037	3-dehydroquinate synthase AroB	PIRSF001455 (PIRSF)
P. ananatis LMG5342	PantLMG53_A_04270	IPR016037	3-dehydroquinate synthase AroB	PIRSF001455 (PIRSF)
P. ananatis PA13	PantPA13_B_04320	IPR016037	3-dehydroquinate synthase AroB	PIRSF001455 (PIRSF)
P. ananatis S6	BN1182_AZ_00140	IPR006269	3-deoxy-8-phosphooctulonate synthase	TIGR01362 (TIGRFAM)
P. ananatis S7	BN1183_AV_00510	IPR006269	3-deoxy-8-phosphooctulonate synthase	TIGR01362 (TIGRFAM)
P. ananatis S8	BN1184_AV_00540	IPR006269	3-deoxy-8-phosphooctulonate synthase	TIGR01362 (TIGRFAM)
P. ananatis AJ13355	PantAJ13_A_12260	IPR006269	3-deoxy-8-phosphooctulonate synthase	TIGR01362 (TIGRFAM)
P. ananatis LMG20103	PantLMG20_A_18260	IPR006269	3-deoxy-8-phosphooctulonate synthase	TIGR01362 (TIGRFAM)
P. ananatis LMG5342	PantLMG53_A_27650	IPR006269	3-deoxy-8-phosphooctulonate synthase	TIGR01362 (TIGRFAM)
P. ananatis PA13	PantPA13_B_27730	IPR006269	3-deoxy-8-phosphooctulonate synthase	TIGR01362 (TIGRFAM)
P. ananatis S6	BN1182_AE_00390	IPR010023	3-deoxy-D-manno-octulosonate 8-phosphate phosphatase	PIRSF006118 (PIRSF)
P. ananatis S7	BN1183_AC_02200	IPR010023	3-deoxy-D-manno-octulosonate 8-phosphate phosphatase	PIRSF006118 (PIRSF)
P. ananatis S8	BN1184_AD_02150	IPR010023	3-deoxy-D-manno-octulosonate 8-phosphate phosphatase	PIRSF006118 (PIRSF)
P. ananatis AJ13355	PantAJ13_A_44030	IPR010023	3-deoxy-D-manno-octulosonate 8-phosphate phosphatase	PIRSF006118 (PIRSF)
P. ananatis LMG20103	PantLMG20_A_05030	IPR010023	3-deoxy-D-manno-octulosonate 8-phosphate phosphatase	PIRSF006118 (PIRSF)
P. ananatis LMG5342	PantLMG53_A_41680	IPR010023	3-deoxy-D-manno-octulosonate 8-phosphate phosphatase	PIRSF006118 (PIRSF)
P. ananatis PA13	PantPA13_B_42260	IPR010023	3-deoxy-D-manno-octulosonate 8-phosphate phosphatase	PIRSF006118 (PIRSF)
P. ananatis S6	BN1182_AW_00830	IPR004528	3-deoxy-D-manno-octulosonate cytidylyltransferase	TIGR00466 (TIGRFAM)
P. ananatis S7	BN1183_AR_00820	IPR004528	3-deoxy-D-manno-octulosonate cytidylyltransferase	TIGR00466 (TIGRFAM)
P. ananatis S8	BN1184_AR_00830	IPR004528	3-deoxy-D-manno-octulosonate cytidylyltransferase	TIGR00466 (TIGRFAM)
P. ananatis AJ13355	PantAJ13_A_08060	IPR004528	3-deoxy-D-manno-octulosonate cytidylyltransferase	TIGR00466 (TIGRFAM)
P. ananatis LMG20103	PantLMG20_A_15110	IPR004528	3-deoxy-D-manno-octulosonate cytidylyltransferase	TIGR00466 (TIGRFAM)
P. ananatis LMG5342	PantLMG53_A_31610	IPR004528	3-deoxy-D-manno-octulosonate cytidylyltransferase	TIGR00466 (TIGRFAM)
P. ananatis PA13	PantPA13_B_31380	IPR004528	3-deoxy-D-manno-octulosonate cytidylyltransferase	TIGR00466 (TIGRFAM)
P. ananatis S6	BN1182_CQ_00770	IPR007507	3-deoxy-D-manno-octulosonic-acid transferase, N-terminal	PF04413 (PFAM)
P. ananatis S7	BN1183_CN_00790	IPR007507	3-deoxy-D-manno-octulosonic-acid transferase, N-terminal	PF04413 (PFAM)
P. ananatis S8	BN1184_BY_01990	IPR007507	3-deoxy-D-manno-octulosonic-acid transferase, N-terminal	PF04413 (PFAM)
P. ananatis AJ13355	PantAJ13_A_38210	IPR007507	3-deoxy-D-manno-octulosonic-acid transferase, N-terminal	PF04413 (PFAM)
P. ananatis LMG20103	PantLMG20_A_43180	IPR007507	3-deoxy-D-manno-octulosonic-acid transferase, N-terminal	PF04413 (PFAM)
P. ananatis LMG5342	PantLMG53_A_01620	IPR007507	3-deoxy-D-manno-octulosonic-acid transferase, N-terminal	PF04413 (PFAM)
P. ananatis PA13	PantPA13_B_01660	IPR007507	3-deoxy-D-manno-octulosonic-acid transferase, N-terminal	PF04413 (PFAM)
P. ananatis S6	BN1182_AA_02140	IPR006180	3-hydroxyacyl-CoA dehydrogenase, conserved site	PS00067 (PROSITE_PATTERNS)
P. ananatis S7	BN1183_AB_00450	IPR006180	3-hydroxyacyl-CoA dehydrogenase, conserved site	PS00067 (PROSITE_PATTERNS)
P. ananatis S8	BN1184_AA_02170	IPR006180	3-hydroxyacyl-CoA dehydrogenase, conserved site	PS00067 (PROSITE_PATTERNS)
P. ananatis AJ13355	PantAJ13_A_41160	IPR006180	3-hydroxyacyl-CoA dehydrogenase, conserved site	PS00067 (PROSITE_PATTERNS)
P. ananatis LMG20103	PantLMG20_A_02190	IPR006180	3-hydroxyacyl-CoA dehydrogenase, conserved site	PS00067 (PROSITE_PATTERNS)
P. ananatis LMG5342	PantLMG53_A_45810	IPR006180	3-hydroxyacyl-CoA dehydrogenase, conserved site	PS00067 (PROSITE_PATTERNS)
P. ananatis PA13	PantPA13_B_46320	IPR006180	3-hydroxyacyl-CoA dehydrogenase, conserved site	PS00067 (PROSITE_PATTERNS)
P. ananatis S6	BN1182_BQ_01180	IPR006180	3-hydroxyacyl-CoA dehydrogenase, conserved site	PS00067 (PROSITE_PATTERNS)
P. ananatis S7	BN1183_BL_00890	IPR006180	3-hydroxyacyl-CoA dehydrogenase, conserved site	PS00067 (PROSITE_PATTERNS)
P. ananatis S8	BN1184_BE_01790	IPR006180	3-hydroxyacyl-CoA dehydrogenase, conserved site	PS00067 (PROSITE_PATTERNS)
P. ananatis AJ13355	PantAJ13_A_24140	IPR006180	3-hydroxyacyl-CoA dehydrogenase, conserved site	PS00067 (PROSITE_PATTERNS)
P. ananatis LMG20103	PantLMG20_A_29650	IPR006180	3-hydroxyacyl-CoA dehydrogenase, conserved site	PS00067 (PROSITE_PATTERNS)
P. ananatis LMG5342	PantLMG53_A_14890	IPR006180	3-hydroxyacyl-CoA dehydrogenase, conserved site	PS00067 (PROSITE_PATTERNS)
P. ananatis PA13	PantPA13_B_15350	IPR006180	3-hydroxyacyl-CoA dehydrogenase, conserved site	PS00067 (PROSITE_PATTERNS)
P. ananatis S6	BN1182_AA_02140	IPR006108	3-hydroxyacyl-CoA dehydrogenase, C-terminal	PF00725 (PFAM)
P. ananatis S7	BN1183_AB_00450	IPR006108	3-hydroxyacyl-CoA dehydrogenase, C-terminal	PF00725 (PFAM)
P. ananatis S8	BN1184_AA_02170	IPR006108	3-hydroxyacyl-CoA dehydrogenase, C-terminal	PF00725 (PFAM)
P. ananatis AJ13355	PantAJ13_A_41160	IPR006108	3-hydroxyacyl-CoA dehydrogenase, C-terminal	PF00725 (PFAM)
P. ananatis LMG20103	PantLMG20_A_02190	IPR006108	3-hydroxyacyl-CoA dehydrogenase, C-terminal	PF00725 (PFAM)
P. ananatis LMG5342	PantLMG53_A_45810	IPR006108	3-hydroxyacyl-CoA dehydrogenase, C-terminal	PF00725 (PFAM)
P. ananatis PA13	PantPA13_B_46320	IPR006108	3-hydroxyacyl-CoA dehydrogenase, C-terminal	PF00725 (PFAM)
P. ananatis S6	BN1182_BQ_01180	IPR006108	3-hydroxyacyl-CoA dehydrogenase, C-terminal	PF00725 (PFAM)
P. ananatis S7	BN1183_BL_00890	IPR006108	3-hydroxyacyl-CoA dehydrogenase, C-terminal	PF00725 (PFAM)
P. ananatis S8	BN1184_BE_01790	IPR006108	3-hydroxyacyl-CoA dehydrogenase, C-terminal	PF00725 (PFAM)
P. ananatis AJ13355	PantAJ13_A_24140	IPR006108	3-hydroxyacyl-CoA dehydrogenase, C-terminal	PF00725 (PFAM)
P. ananatis LMG20103	PantLMG20_A_29650	IPR006108	3-hydroxyacyl-CoA dehydrogenase, C-terminal	PF00725 (PFAM)
P. ananatis LMG5342	PantLMG53_A_14890	IPR006108	3-hydroxyacyl-CoA dehydrogenase, C-terminal	PF00725 (PFAM)
P. ananatis PA13	PantPA13_B_15350	IPR006108	3-hydroxyacyl-CoA dehydrogenase, C-terminal	PF00725 (PFAM)
P. ananatis S6	BN1182_AA_02140	IPR006176	3-hydroxyacyl-CoA dehydrogenase, NAD binding	PF02737 (PFAM)
P. ananatis S7	BN1183_AB_00450	IPR006176	3-hydroxyacyl-CoA dehydrogenase, NAD binding	PF02737 (PFAM)
P. ananatis S8	BN1184_AA_02170	IPR006176	3-hydroxyacyl-CoA dehydrogenase, NAD binding	PF02737 (PFAM)
P. ananatis AJ13355	PantAJ13_A_41160	IPR006176	3-hydroxyacyl-CoA dehydrogenase, NAD binding	PF02737 (PFAM)
P. ananatis LMG20103	PantLMG20_A_02190	IPR006176	3-hydroxyacyl-CoA dehydrogenase, NAD binding	PF02737 (PFAM)
P. ananatis LMG5342	PantLMG53_A_45810	IPR006176	3-hydroxyacyl-CoA dehydrogenase, NAD binding	PF02737 (PFAM)
P. ananatis PA13	PantPA13_B_46320	IPR006176	3-hydroxyacyl-CoA dehydrogenase, NAD binding	PF02737 (PFAM)
P. ananatis S6	BN1182_BQ_01180	IPR006176	3-hydroxyacyl-CoA dehydrogenase, NAD binding	PF02737 (PFAM)
P. ananatis S7	BN1183_BL_00890	IPR006176	3-hydroxyacyl-CoA dehydrogenase, NAD binding	PF02737 (PFAM)
P. ananatis S8	BN1184_BE_01790	IPR006176	3-hydroxyacyl-CoA dehydrogenase, NAD binding	PF02737 (PFAM)
P. ananatis AJ13355	PantAJ13_A_24140	IPR006176	3-hydroxyacyl-CoA dehydrogenase, NAD binding	PF02737 (PFAM)
P. ananatis LMG20103	PantLMG20_A_29650	IPR006176	3-hydroxyacyl-CoA dehydrogenase, NAD binding	PF02737 (PFAM)
P. ananatis LMG5342	PantLMG53_A_14890	IPR006176	3-hydroxyacyl-CoA dehydrogenase, NAD binding	PF02737 (PFAM)
P. ananatis PA13	PantPA13_B_15350	IPR006176	3-hydroxyacyl-CoA dehydrogenase, NAD binding	PF02737 (PFAM)
P. ananatis S6	BN1182_BN_01040	IPR002204	3-hydroxyisobutyrate dehydrogenase-related, conserved site	PS00895 (PROSITE_PATTERNS)
P. ananatis S7	BN1183_BH_00040	IPR002204	3-hydroxyisobutyrate dehydrogenase-related, conserved site	PS00895 (PROSITE_PATTERNS)
P. ananatis S8	BN1184_BC_01220	IPR002204	3-hydroxyisobutyrate dehydrogenase-related, conserved site	PS00895 (PROSITE_PATTERNS)
P. ananatis AJ13355	PantAJ13_A_21620	IPR002204	3-hydroxyisobutyrate dehydrogenase-related, conserved site	PS00895 (PROSITE_PATTERNS)
P. ananatis LMG20103	PantLMG20_A_27150	IPR002204	3-hydroxyisobutyrate dehydrogenase-related, conserved site	PS00895 (PROSITE_PATTERNS)
P. ananatis LMG5342	PantLMG53_A_17690	IPR002204	3-hydroxyisobutyrate dehydrogenase-related, conserved site	PS00895 (PROSITE_PATTERNS)
P. ananatis PA13	PantPA13_B_17870	IPR002204	3-hydroxyisobutyrate dehydrogenase-related, conserved site	PS00895 (PROSITE_PATTERNS)
P. ananatis S6	BN1182_BY_00610	IPR002204	3-hydroxyisobutyrate dehydrogenase-related, conserved site	PS00895 (PROSITE_PATTERNS)
P. ananatis S7	BN1183_CE_00590	IPR002204	3-hydroxyisobutyrate dehydrogenase-related, conserved site	PS00895 (PROSITE_PATTERNS)
P. ananatis S8	BN1184_BN_00590	IPR002204	3-hydroxyisobutyrate dehydrogenase-related, conserved site	PS00895 (PROSITE_PATTERNS)
P. ananatis AJ13355	PantAJ13_A_28740	IPR002204	3-hydroxyisobutyrate dehydrogenase-related, conserved site	PS00895 (PROSITE_PATTERNS)
P. ananatis LMG20103	PantLMG20_A_34020	IPR002204	3-hydroxyisobutyrate dehydrogenase-related, conserved site	PS00895 (PROSITE_PATTERNS)
P. ananatis LMG5342	PantLMG53_A_10420	IPR002204	3-hydroxyisobutyrate dehydrogenase-related, conserved site	PS00895 (PROSITE_PATTERNS)
P. ananatis PA13	PantPA13_B_10950	IPR002204	3-hydroxyisobutyrate dehydrogenase-related, conserved site	PS00895 (PROSITE_PATTERNS)
P. ananatis S6	BN1182_CJ_00920	IPR002204	3-hydroxyisobutyrate dehydrogenase-related, conserved site	PS00895 (PROSITE_PATTERNS)
P. ananatis S7	BN1183_CJ_00960	IPR002204	3-hydroxyisobutyrate dehydrogenase-related, conserved site	PS00895 (PROSITE_PATTERNS)
P. ananatis S8	BN1184_BU_00180	IPR002204	3-hydroxyisobutyrate dehydrogenase-related, conserved site	PS00895 (PROSITE_PATTERNS)
P. ananatis AJ13355	PantAJ13_A_33520	IPR002204	3-hydroxyisobutyrate dehydrogenase-related, conserved site	PS00895 (PROSITE_PATTERNS)
P. ananatis LMG20103	PantLMG20_A_38540	IPR002204	3-hydroxyisobutyrate dehydrogenase-related, conserved site	PS00895 (PROSITE_PATTERNS)
P. ananatis LMG5342	PantLMG53_A_06310	IPR002204	3-hydroxyisobutyrate dehydrogenase-related, conserved site	PS00895 (PROSITE_PATTERNS)
P. ananatis PA13	PantPA13_B_06360	IPR002204	3-hydroxyisobutyrate dehydrogenase-related, conserved site	PS00895 (PROSITE_PATTERNS)
P. ananatis S6	BN1182_AL_01270	IPR004430	3-isopropylmalate dehydratase, large subunit	TIGR00170 (TIGRFAM)
P. ananatis S7	BN1183_AH_01240	IPR004430	3-isopropylmalate dehydratase, large subunit	TIGR00170 (TIGRFAM)
P. ananatis S8	BN1184_AH_01230	IPR004430	3-isopropylmalate dehydratase, large subunit	TIGR00170 (TIGRFAM)
P. ananatis AJ13355	PantAJ13_A_00530	IPR004430	3-isopropylmalate dehydratase, large subunit	TIGR00170 (TIGRFAM)
P. ananatis LMG20103	PantLMG20_A_07940	IPR004430	3-isopropylmalate dehydratase, large subunit	TIGR00170 (TIGRFAM)
P. ananatis LMG5342	PantLMG53_A_38860	IPR004430	3-isopropylmalate dehydratase, large subunit	TIGR00170 (TIGRFAM)
P. ananatis PA13	PantPA13_B_39490	IPR004430	3-isopropylmalate dehydratase, large subunit	TIGR00170 (TIGRFAM)
P. ananatis S6	BN1182_AL_01260	IPR004431	3-isopropylmalate dehydratase, small subunit	TIGR00171 (TIGRFAM)
P. ananatis S7	BN1183_AH_01230	IPR004431	3-isopropylmalate dehydratase, small subunit	TIGR00171 (TIGRFAM)
P. ananatis S8	BN1184_AH_01220	IPR004431	3-isopropylmalate dehydratase, small subunit	TIGR00171 (TIGRFAM)
P. ananatis AJ13355	PantAJ13_A_00520	IPR004431	3-isopropylmalate dehydratase, small subunit	TIGR00171 (TIGRFAM)
P. ananatis LMG20103	PantLMG20_A_07930	IPR004431	3-isopropylmalate dehydratase, small subunit	TIGR00171 (TIGRFAM)
P. ananatis LMG5342	PantLMG53_A_38870	IPR004431	3-isopropylmalate dehydratase, small subunit	TIGR00171 (TIGRFAM)
P. ananatis PA13	PantPA13_B_39500	IPR004431	3-isopropylmalate dehydratase, small subunit	TIGR00171 (TIGRFAM)
P. ananatis S6	BN1182_AA_02110	IPR023677	3-octaprenyl-4-hydroxybenzoate carboxy-lyase	MF_01636 (HAMAP)
P. ananatis S7	BN1183_AB_00420	IPR023677	3-octaprenyl-4-hydroxybenzoate carboxy-lyase	MF_01636 (HAMAP)
P. ananatis S8	BN1184_AA_02140	IPR023677	3-octaprenyl-4-hydroxybenzoate carboxy-lyase	MF_01636 (HAMAP)
P. ananatis AJ13355	PantAJ13_A_41130	IPR023677	3-octaprenyl-4-hydroxybenzoate carboxy-lyase	MF_01636 (HAMAP)
P. ananatis LMG20103	PantLMG20_A_02160	IPR023677	3-octaprenyl-4-hydroxybenzoate carboxy-lyase	MF_01636 (HAMAP)
P. ananatis LMG5342	PantLMG53_A_45840	IPR023677	3-octaprenyl-4-hydroxybenzoate carboxy-lyase	MF_01636 (HAMAP)
P. ananatis PA13	PantPA13_B_46350	IPR023677	3-octaprenyl-4-hydroxybenzoate carboxy-lyase	MF_01636 (HAMAP)
P. ananatis S6	BN1182_CI_00650	IPR012792	3-oxoacid CoA-transferase, subunit A	TIGR02429 (TIGRFAM)
P. ananatis S7	BN1183_CH_01330	IPR012792	3-oxoacid CoA-transferase, subunit A	TIGR02429 (TIGRFAM)
P. ananatis S8	BN1184_BS_00660	IPR012792	3-oxoacid CoA-transferase, subunit A	TIGR02429 (TIGRFAM)
P. ananatis AJ13355	PantAJ13_A_31890	IPR012792	3-oxoacid CoA-transferase, subunit A	TIGR02429 (TIGRFAM)
P. ananatis LMG20103	PantLMG20_A_36950	IPR012792	3-oxoacid CoA-transferase, subunit A	TIGR02429 (TIGRFAM)
P. ananatis LMG5342	PantLMG53_A_07920	IPR012792	3-oxoacid CoA-transferase, subunit A	TIGR02429 (TIGRFAM)
P. ananatis PA13	PantPA13_B_08450	IPR012792	3-oxoacid CoA-transferase, subunit A	TIGR02429 (TIGRFAM)
P. ananatis S6	BN1182_CI_00640	IPR012791	3-oxoacid CoA-transferase, subunit B	TIGR02428 (TIGRFAM)
P. ananatis S7	BN1183_CH_01320	IPR012791	3-oxoacid CoA-transferase, subunit B	TIGR02428 (TIGRFAM)
P. ananatis S8	BN1184_BS_00650	IPR012791	3-oxoacid CoA-transferase, subunit B	TIGR02428 (TIGRFAM)
P. ananatis AJ13355	PantAJ13_A_31880	IPR012791	3-oxoacid CoA-transferase, subunit B	TIGR02428 (TIGRFAM)
P. ananatis LMG20103	PantLMG20_A_36940	IPR012791	3-oxoacid CoA-transferase, subunit B	TIGR02428 (TIGRFAM)
P. ananatis LMG5342	PantLMG53_A_07930	IPR012791	3-oxoacid CoA-transferase, subunit B	TIGR02428 (TIGRFAM)
P. ananatis PA13	PantPA13_B_08460	IPR012791	3-oxoacid CoA-transferase, subunit B	TIGR02428 (TIGRFAM)
P. ananatis S6	BN1182_AW_02190	IPR011284	3-oxoacyl-(acyl-carrier-protein) reductase	TIGR01830 (TIGRFAM)
P. ananatis S7	BN1183_AR_02200	IPR011284	3-oxoacyl-(acyl-carrier-protein) reductase	TIGR01830 (TIGRFAM)
P. ananatis S8	BN1184_AR_02160	IPR011284	3-oxoacyl-(acyl-carrier-protein) reductase	TIGR01830 (TIGRFAM)
P. ananatis AJ13355	PantAJ13_A_10020	IPR011284	3-oxoacyl-(acyl-carrier-protein) reductase	TIGR01830 (TIGRFAM)
P. ananatis LMG20103	PantLMG20_A_16450	IPR011284	3-oxoacyl-(acyl-carrier-protein) reductase	TIGR01830 (TIGRFAM)
P. ananatis LMG5342	PantLMG53_A_29660	IPR011284	3-oxoacyl-(acyl-carrier-protein) reductase	TIGR01830 (TIGRFAM)
P. ananatis PA13	PantPA13_B_30010	IPR011284	3-oxoacyl-(acyl-carrier-protein) reductase	TIGR01830 (TIGRFAM)
P. ananatis S6	BN1182_AW_02170	IPR013751	3-Oxoacyl-[acyl-carrier-protein (ACP)] synthase III	PF08545 (PFAM)
P. ananatis S7	BN1183_AR_02180	IPR013751	3-Oxoacyl-[acyl-carrier-protein (ACP)] synthase III	PF08545 (PFAM)
P. ananatis S8	BN1184_AR_02140	IPR013751	3-Oxoacyl-[acyl-carrier-protein (ACP)] synthase III	PF08545 (PFAM)
P. ananatis AJ13355	PantAJ13_A_10000	IPR013751	3-Oxoacyl-[acyl-carrier-protein (ACP)] synthase III	PF08545 (PFAM)
P. ananatis LMG20103	PantLMG20_A_16430	IPR013751	3-Oxoacyl-[acyl-carrier-protein (ACP)] synthase III	PF08545 (PFAM)
P. ananatis LMG5342	PantLMG53_A_29680	IPR013751	3-Oxoacyl-[acyl-carrier-protein (ACP)] synthase III	PF08545 (PFAM)
P. ananatis PA13	PantPA13_B_30030	IPR013751	3-Oxoacyl-[acyl-carrier-protein (ACP)] synthase III	PF08545 (PFAM)
P. ananatis S6	BN1182_AW_02170	IPR013747	3-Oxoacyl-[acyl-carrier-protein (ACP)] synthase III C-terminal	PF08541 (PFAM)
P. ananatis S7	BN1183_AR_02180	IPR013747	3-Oxoacyl-[acyl-carrier-protein (ACP)] synthase III C-terminal	PF08541 (PFAM)
P. ananatis S8	BN1184_AR_02140	IPR013747	3-Oxoacyl-[acyl-carrier-protein (ACP)] synthase III C-terminal	PF08541 (PFAM)
P. ananatis AJ13355	PantAJ13_A_10000	IPR013747	3-Oxoacyl-[acyl-carrier-protein (ACP)] synthase III C-terminal	PF08541 (PFAM)
P. ananatis LMG20103	PantLMG20_A_16430	IPR013747	3-Oxoacyl-[acyl-carrier-protein (ACP)] synthase III C-terminal	PF08541 (PFAM)
P. ananatis LMG5342	PantLMG53_A_29680	IPR013747	3-Oxoacyl-[acyl-carrier-protein (ACP)] synthase III C-terminal	PF08541 (PFAM)
P. ananatis PA13	PantPA13_B_30030	IPR013747	3-Oxoacyl-[acyl-carrier-protein (ACP)] synthase III C-terminal	PF08541 (PFAM)
P. ananatis S6	BN1182_AW_02210	IPR017568	3-oxoacyl-[acyl-carrier-protein] synthase 2	PIRSF000447 (PIRSF)
P. ananatis S7	BN1183_AR_02220	IPR017568	3-oxoacyl-[acyl-carrier-protein] synthase 2	PIRSF000447 (PIRSF)
P. ananatis S8	BN1184_AR_02180	IPR017568	3-oxoacyl-[acyl-carrier-protein] synthase 2	PIRSF000447 (PIRSF)
P. ananatis AJ13355	PantAJ13_A_10040	IPR017568	3-oxoacyl-[acyl-carrier-protein] synthase 2	PIRSF000447 (PIRSF)
P. ananatis LMG20103	PantLMG20_A_16470	IPR017568	3-oxoacyl-[acyl-carrier-protein] synthase 2	PIRSF000447 (PIRSF)
P. ananatis LMG5342	PantLMG53_A_29640	IPR017568	3-oxoacyl-[acyl-carrier-protein] synthase 2	PIRSF000447 (PIRSF)
P. ananatis PA13	PantPA13_B_29990	IPR017568	3-oxoacyl-[acyl-carrier-protein] synthase 2	PIRSF000447 (PIRSF)
P. ananatis S6	BN1182_AW_02170	IPR004655	3-oxoacyl-[acyl-carrier-protein] synthase 3	TIGR00747 (TIGRFAM)
P. ananatis S7	BN1183_AR_02180	IPR004655	3-oxoacyl-[acyl-carrier-protein] synthase 3	TIGR00747 (TIGRFAM)
P. ananatis S8	BN1184_AR_02140	IPR004655	3-oxoacyl-[acyl-carrier-protein] synthase 3	TIGR00747 (TIGRFAM)
P. ananatis AJ13355	PantAJ13_A_10000	IPR004655	3-oxoacyl-[acyl-carrier-protein] synthase 3	TIGR00747 (TIGRFAM)
P. ananatis LMG20103	PantLMG20_A_16430	IPR004655	3-oxoacyl-[acyl-carrier-protein] synthase 3	TIGR00747 (TIGRFAM)
P. ananatis LMG5342	PantLMG53_A_29680	IPR004655	3-oxoacyl-[acyl-carrier-protein] synthase 3	TIGR00747 (TIGRFAM)
P. ananatis PA13	PantPA13_B_30030	IPR004655	3-oxoacyl-[acyl-carrier-protein] synthase 3	TIGR00747 (TIGRFAM)
P. ananatis S6	BN1182_CI_00610	IPR026968	3-oxoadipate enol-lactonase 1/2	TIGR02427 (TIGRFAM)
P. ananatis S7	BN1183_CH_01290	IPR026968	3-oxoadipate enol-lactonase 1/2	TIGR02427 (TIGRFAM)
P. ananatis S8	BN1184_BS_00620	IPR026968	3-oxoadipate enol-lactonase 1/2	TIGR02427 (TIGRFAM)
P. ananatis AJ13355	PantAJ13_A_31850	IPR026968	3-oxoadipate enol-lactonase 1/2	TIGR02427 (TIGRFAM)
P. ananatis LMG20103	PantLMG20_A_36910	IPR026968	3-oxoadipate enol-lactonase 1/2	TIGR02427 (TIGRFAM)
P. ananatis LMG5342	PantLMG53_A_07960	IPR026968	3-oxoadipate enol-lactonase 1/2	TIGR02427 (TIGRFAM)
P. ananatis PA13	PantPA13_B_08490	IPR026968	3-oxoadipate enol-lactonase 1/2	TIGR02427 (TIGRFAM)
P. ananatis S6	BN1182_AW_00730	IPR006264	3-phosphoshikimate 1-carboxyvinyltransferase	PIRSF000505 (PIRSF)
P. ananatis S7	BN1183_AR_00720	IPR006264	3-phosphoshikimate 1-carboxyvinyltransferase	PIRSF000505 (PIRSF)
P. ananatis S8	BN1184_AR_00730	IPR006264	3-phosphoshikimate 1-carboxyvinyltransferase	PIRSF000505 (PIRSF)
P. ananatis AJ13355	PantAJ13_A_07960	IPR006264	3-phosphoshikimate 1-carboxyvinyltransferase	PIRSF000505 (PIRSF)
P. ananatis LMG20103	PantLMG20_A_15020	IPR006264	3-phosphoshikimate 1-carboxyvinyltransferase	PIRSF000505 (PIRSF)
P. ananatis LMG5342	PantLMG53_A_31700	IPR006264	3-phosphoshikimate 1-carboxyvinyltransferase	PIRSF000505 (PIRSF)
P. ananatis PA13	PantPA13_B_31470	IPR006264	3-phosphoshikimate 1-carboxyvinyltransferase	PIRSF000505 (PIRSF)
P. ananatis S6	BN1182_AW_00730	IPR023193	3-phosphoshikimate 1-carboxyvinyltransferase, conserved site	PS00885 (PROSITE_PATTERNS)
P. ananatis S7	BN1183_AR_00720	IPR023193	3-phosphoshikimate 1-carboxyvinyltransferase, conserved site	PS00104 (PROSITE_PATTERNS)
P. ananatis S8	BN1184_AR_00730	IPR023193	3-phosphoshikimate 1-carboxyvinyltransferase, conserved site	PS00885 (PROSITE_PATTERNS)
P. ananatis AJ13355	PantAJ13_A_07960	IPR023193	3-phosphoshikimate 1-carboxyvinyltransferase, conserved site	PS00885 (PROSITE_PATTERNS)
P. ananatis LMG20103	PantLMG20_A_15020	IPR023193	3-phosphoshikimate 1-carboxyvinyltransferase, conserved site	PS00104 (PROSITE_PATTERNS)
P. ananatis LMG5342	PantLMG53_A_31700	IPR023193	3-phosphoshikimate 1-carboxyvinyltransferase, conserved site	PS00885 (PROSITE_PATTERNS)
P. ananatis PA13	PantPA13_B_31470	IPR023193	3-phosphoshikimate 1-carboxyvinyltransferase, conserved site	PS00885 (PROSITE_PATTERNS)
P. ananatis S6	BN1182_AA_01660	IPR009993	4-alpha-L-fucosyltransferase	PF07429 (PFAM)
P. ananatis S7	BN1183_AA_01660	IPR009993	4-alpha-L-fucosyltransferase	PF07429 (PFAM)
P. ananatis S8	BN1184_AA_01670	IPR009993	4-alpha-L-fucosyltransferase	PF07429 (PFAM)
P. ananatis AJ13355	PantAJ13_A_40670	IPR009993	4-alpha-L-fucosyltransferase	PF07429 (PFAM)
P. ananatis LMG20103	PantLMG20_A_01680	IPR009993	4-alpha-L-fucosyltransferase	PF07429 (PFAM)
P. ananatis LMG5342	PantLMG53_A_46290	IPR009993	4-alpha-L-fucosyltransferase	PF07429 (PFAM)
P. ananatis PA13	PantPA13_B_46800	IPR009993	4-alpha-L-fucosyltransferase	PF07429 (PFAM)
P. ananatis S6	BN1182_CT_00520	IPR022883	4-amino-4-deoxy-L-arabinose-phosphoundecaprenol flippase, subunit ArnE	PTHR30561:SF4 (PANTHER)
P. ananatis S7	BN1183_CQ_00510	IPR022883	4-amino-4-deoxy-L-arabinose-phosphoundecaprenol flippase, subunit ArnE	PTHR30561:SF4 (PANTHER)
P. ananatis S8	BN1184_CB_00530	IPR022883	4-amino-4-deoxy-L-arabinose-phosphoundecaprenol flippase, subunit ArnE	PTHR30561:SF4 (PANTHER)
P. ananatis AJ13355	PantAJ13_B_00030	IPR022883	4-amino-4-deoxy-L-arabinose-phosphoundecaprenol flippase, subunit ArnE	PTHR30561:SF4 (PANTHER)
P. ananatis LMG20103	PantLMG20_A_44570	IPR022883	4-amino-4-deoxy-L-arabinose-phosphoundecaprenol flippase, subunit ArnE	PTHR30561:SF4 (PANTHER)
P. ananatis LMG5342	PantLMG53_B_01110	IPR022883	4-amino-4-deoxy-L-arabinose-phosphoundecaprenol flippase, subunit ArnE	PTHR30561:SF4 (PANTHER)
P. ananatis PA13	PantPA13_A_01090	IPR022883	4-amino-4-deoxy-L-arabinose-phosphoundecaprenol flippase, subunit ArnE	PTHR30561:SF4 (PANTHER)
P. ananatis S6	BN1182_BN_00460	IPR004632	4-aminobutyrate aminotransferase, bacterial	TIGR00700 (TIGRFAM)
P. ananatis S7	BN1183_BE_00440	IPR004632	4-aminobutyrate aminotransferase, bacterial	TIGR00700 (TIGRFAM)
P. ananatis S8	BN1184_BC_00640	IPR004632	4-aminobutyrate aminotransferase, bacterial	TIGR00700 (TIGRFAM)
P. ananatis AJ13355	PantAJ13_A_21030	IPR004632	4-aminobutyrate aminotransferase, bacterial	TIGR00700 (TIGRFAM)
P. ananatis LMG20103	PantLMG20_A_26570	IPR004632	4-aminobutyrate aminotransferase, bacterial	TIGR00700 (TIGRFAM)
P. ananatis LMG5342	PantLMG53_A_18300	IPR004632	4-aminobutyrate aminotransferase, bacterial	TIGR00700 (TIGRFAM)
P. ananatis PA13	PantPA13_B_18430	IPR004632	4-aminobutyrate aminotransferase, bacterial	TIGR00700 (TIGRFAM)
P. ananatis S6	BN1182_BQ_00730	IPR004632	4-aminobutyrate aminotransferase, bacterial	TIGR00700 (TIGRFAM)
P. ananatis S7	BN1183_BL_00430	IPR004632	4-aminobutyrate aminotransferase, bacterial	TIGR00700 (TIGRFAM)
P. ananatis S8	BN1184_BE_01330	IPR004632	4-aminobutyrate aminotransferase, bacterial	TIGR00700 (TIGRFAM)
P. ananatis AJ13355	PantAJ13_A_23670	IPR004632	4-aminobutyrate aminotransferase, bacterial	TIGR00700 (TIGRFAM)
P. ananatis LMG20103	PantLMG20_A_29200	IPR004632	4-aminobutyrate aminotransferase, bacterial	TIGR00700 (TIGRFAM)
P. ananatis LMG5342	PantLMG53_A_15350	IPR004632	4-aminobutyrate aminotransferase, bacterial	TIGR00700 (TIGRFAM)
P. ananatis PA13	PantPA13_B_15820	IPR004632	4-aminobutyrate aminotransferase, bacterial	TIGR00700 (TIGRFAM)
P. ananatis S6	BN1182_CI_00610	IPR012788	4-carboxymuconolactone decarboxylase	TIGR02425 (TIGRFAM)
P. ananatis S7	BN1183_CH_01290	IPR012788	4-carboxymuconolactone decarboxylase	TIGR02425 (TIGRFAM)
P. ananatis S8	BN1184_BS_00620	IPR012788	4-carboxymuconolactone decarboxylase	TIGR02425 (TIGRFAM)
P. ananatis AJ13355	PantAJ13_A_31850	IPR012788	4-carboxymuconolactone decarboxylase	TIGR02425 (TIGRFAM)
P. ananatis LMG20103	PantLMG20_A_36910	IPR012788	4-carboxymuconolactone decarboxylase	TIGR02425 (TIGRFAM)
P. ananatis LMG5342	PantLMG53_A_07960	IPR012788	4-carboxymuconolactone decarboxylase	TIGR02425 (TIGRFAM)
P. ananatis PA13	PantPA13_B_08490	IPR012788	4-carboxymuconolactone decarboxylase	TIGR02425 (TIGRFAM)
P. ananatis S6	BN1182_CT_00500	IPR023557	4-deoxy-4-formamido-L-arabinose-phosphoundecaprenol deformylase ArnD, probable	MF_01870 (HAMAP)
P. ananatis S7	BN1183_CQ_00490	IPR023557	4-deoxy-4-formamido-L-arabinose-phosphoundecaprenol deformylase ArnD, probable	MF_01870 (HAMAP)
P. ananatis S8	BN1184_CB_00510	IPR023557	4-deoxy-4-formamido-L-arabinose-phosphoundecaprenol deformylase ArnD, probable	MF_01870 (HAMAP)
P. ananatis AJ13355	PantAJ13_B_00050	IPR023557	4-deoxy-4-formamido-L-arabinose-phosphoundecaprenol deformylase ArnD, probable	MF_01870 (HAMAP)
P. ananatis LMG20103	PantLMG20_A_44550	IPR023557	4-deoxy-4-formamido-L-arabinose-phosphoundecaprenol deformylase ArnD, probable	MF_01870 (HAMAP)
P. ananatis LMG5342	PantLMG53_B_01090	IPR023557	4-deoxy-4-formamido-L-arabinose-phosphoundecaprenol deformylase ArnD, probable	MF_01870 (HAMAP)
P. ananatis PA13	PantPA13_A_01070	IPR023557	4-deoxy-4-formamido-L-arabinose-phosphoundecaprenol deformylase ArnD, probable	MF_01870 (HAMAP)
P. ananatis S6	BN1182_AZ_00070	IPR004424	4-diphosphocytidyl-2C-methyl-D-erythritol kinase	PIRSF010376 (PIRSF)
P. ananatis S7	BN1183_AV_00440	IPR004424	4-diphosphocytidyl-2C-methyl-D-erythritol kinase	PIRSF010376 (PIRSF)
P. ananatis S8	BN1184_AV_00470	IPR004424	4-diphosphocytidyl-2C-methyl-D-erythritol kinase	PIRSF010376 (PIRSF)
P. ananatis AJ13355	PantAJ13_A_12190	IPR004424	4-diphosphocytidyl-2C-methyl-D-erythritol kinase	PIRSF010376 (PIRSF)
P. ananatis LMG20103	PantLMG20_A_18200	IPR004424	4-diphosphocytidyl-2C-methyl-D-erythritol kinase	PIRSF010376 (PIRSF)
P. ananatis LMG5342	PantLMG53_A_27720	IPR004424	4-diphosphocytidyl-2C-methyl-D-erythritol kinase	PIRSF010376 (PIRSF)
P. ananatis PA13	PantPA13_B_27800	IPR004424	4-diphosphocytidyl-2C-methyl-D-erythritol kinase	PIRSF010376 (PIRSF)
P. ananatis S6	BN1182_BY_00230	IPR018294	4-diphosphocytidyl-2C-methyl-D-erythritol synthase, conserved site	PS01295 (PROSITE_PATTERNS)
P. ananatis S7	BN1183_CE_00240	IPR018294	4-diphosphocytidyl-2C-methyl-D-erythritol synthase, conserved site	PS01295 (PROSITE_PATTERNS)
P. ananatis S8	BN1184_BN_00240	IPR018294	4-diphosphocytidyl-2C-methyl-D-erythritol synthase, conserved site	PS01295 (PROSITE_PATTERNS)
P. ananatis AJ13355	PantAJ13_A_28400	IPR018294	4-diphosphocytidyl-2C-methyl-D-erythritol synthase, conserved site	PS01295 (PROSITE_PATTERNS)
P. ananatis LMG20103	PantLMG20_A_33670	IPR018294	4-diphosphocytidyl-2C-methyl-D-erythritol synthase, conserved site	PS01295 (PROSITE_PATTERNS)
P. ananatis LMG5342	PantLMG53_A_10780	IPR018294	4-diphosphocytidyl-2C-methyl-D-erythritol synthase, conserved site	PS01295 (PROSITE_PATTERNS)
P. ananatis PA13	PantPA13_B_11310	IPR018294	4-diphosphocytidyl-2C-methyl-D-erythritol synthase, conserved site	PS01295 (PROSITE_PATTERNS)
P. ananatis S6	BN1182_AZ_01640	IPR001450	4Fe-4S binding domain	PF12838 (PFAM)
P. ananatis S7	BN1183_AV_01940	IPR001450	4Fe-4S binding domain	PF12838 (PFAM)
P. ananatis S8	BN1184_AW_00730	IPR001450	4Fe-4S binding domain	PF12838 (PFAM)
P. ananatis AJ13355	PantAJ13_A_13760	IPR001450	4Fe-4S binding domain	PF12838 (PFAM)
P. ananatis LMG20103	PantLMG20_A_19740	IPR001450	4Fe-4S binding domain	PF12838 (PFAM)
P. ananatis LMG5342	PantLMG53_A_26190	IPR001450	4Fe-4S binding domain	PF12838 (PFAM)
P. ananatis PA13	PantPA13_B_26240	IPR001450	4Fe-4S binding domain	PF12838 (PFAM)
P. ananatis S6	BN1182_BQ_00530	IPR001450	4Fe-4S binding domain	PF12838 (PFAM)
P. ananatis S7	BN1183_BL_00230	IPR001450	4Fe-4S binding domain	PF12838 (PFAM)
P. ananatis S8	BN1184_BE_01130	IPR001450	4Fe-4S binding domain	PF12838 (PFAM)
P. ananatis AJ13355	PantAJ13_A_23470	IPR001450	4Fe-4S binding domain	PF12838 (PFAM)
P. ananatis LMG20103	PantLMG20_A_29000	IPR001450	4Fe-4S binding domain	PF12838 (PFAM)
P. ananatis LMG5342	PantLMG53_A_15550	IPR001450	4Fe-4S binding domain	PF12838 (PFAM)
P. ananatis PA13	PantPA13_B_16020	IPR001450	4Fe-4S binding domain	PF12838 (PFAM)
P. ananatis S6	BN1182_AZ_01650	IPR007202	4Fe-4S domain	PF04060 (PFAM)
P. ananatis S7	BN1183_AV_01950	IPR007202	4Fe-4S domain	PF04060 (PFAM)
P. ananatis S8	BN1184_AW_00740	IPR007202	4Fe-4S domain	PF04060 (PFAM)
P. ananatis AJ13355	PantAJ13_A_13770	IPR007202	4Fe-4S domain	PF04060 (PFAM)
P. ananatis LMG20103	PantLMG20_A_19750	IPR007202	4Fe-4S domain	PF04060 (PFAM)
P. ananatis LMG5342	PantLMG53_A_26180	IPR007202	4Fe-4S domain	PF04060 (PFAM)
P. ananatis PA13	PantPA13_B_26230	IPR007202	4Fe-4S domain	PF04060 (PFAM)
P. ananatis S6	BN1182_AV_00910	IPR017900	4Fe-4S ferredoxin, iron-sulphur binding, conserved site	PS00198 (PROSITE_PATTERNS)
P. ananatis S7	BN1183_AP_00350	IPR017900	4Fe-4S ferredoxin, iron-sulphur binding, conserved site	PS00198 (PROSITE_PATTERNS)
P. ananatis S8	BN1184_AP_00890	IPR017900	4Fe-4S ferredoxin, iron-sulphur binding, conserved site	PS00198 (PROSITE_PATTERNS)
P. ananatis AJ13355	PantAJ13_A_06090	IPR017900	4Fe-4S ferredoxin, iron-sulphur binding, conserved site	PS00198 (PROSITE_PATTERNS)
P. ananatis LMG20103	PantLMG20_A_13180	IPR017900	4Fe-4S ferredoxin, iron-sulphur binding, conserved site	PS00198 (PROSITE_PATTERNS)
P. ananatis LMG5342	PantLMG53_A_33530	IPR017900	4Fe-4S ferredoxin, iron-sulphur binding, conserved site	PS00198 (PROSITE_PATTERNS)
P. ananatis PA13	PantPA13_B_33530	IPR017900	4Fe-4S ferredoxin, iron-sulphur binding, conserved site	PS00198 (PROSITE_PATTERNS)
P. ananatis S6	BN1182_AZ_00830	IPR017900	4Fe-4S ferredoxin, iron-sulphur binding, conserved site	PS00198 (PROSITE_PATTERNS)
P. ananatis S7	BN1183_AV_01170	IPR017900	4Fe-4S ferredoxin, iron-sulphur binding, conserved site	PS00198 (PROSITE_PATTERNS)
P. ananatis S8	BN1184_AV_01230	IPR017900	4Fe-4S ferredoxin, iron-sulphur binding, conserved site	PS00198 (PROSITE_PATTERNS)
P. ananatis AJ13355	PantAJ13_A_12980	IPR017900	4Fe-4S ferredoxin, iron-sulphur binding, conserved site	PS00198 (PROSITE_PATTERNS)
P. ananatis LMG20103	PantLMG20_A_18950	IPR017900	4Fe-4S ferredoxin, iron-sulphur binding, conserved site	PS00198 (PROSITE_PATTERNS)
P. ananatis LMG5342	PantLMG53_A_26970	IPR017900	4Fe-4S ferredoxin, iron-sulphur binding, conserved site	PS00198 (PROSITE_PATTERNS)
P. ananatis S6	BN1182_AZ_01640	IPR017900	4Fe-4S ferredoxin, iron-sulphur binding, conserved site	PS00198 (PROSITE_PATTERNS)
P. ananatis S7	BN1183_AV_01940	IPR017900	4Fe-4S ferredoxin, iron-sulphur binding, conserved site	PS00198 (PROSITE_PATTERNS)
P. ananatis S8	BN1184_AW_00730	IPR017900	4Fe-4S ferredoxin, iron-sulphur binding, conserved site	PS00198 (PROSITE_PATTERNS)
P. ananatis AJ13355	PantAJ13_A_13760	IPR017900	4Fe-4S ferredoxin, iron-sulphur binding, conserved site	PS00198 (PROSITE_PATTERNS)
P. ananatis LMG20103	PantLMG20_A_19740	IPR017900	4Fe-4S ferredoxin, iron-sulphur binding, conserved site	PS00198 (PROSITE_PATTERNS)
P. ananatis LMG5342	PantLMG53_A_26190	IPR017900	4Fe-4S ferredoxin, iron-sulphur binding, conserved site	PS00198 (PROSITE_PATTERNS)
P. ananatis PA13	PantPA13_B_26240	IPR017900	4Fe-4S ferredoxin, iron-sulphur binding, conserved site	PS00198 (PROSITE_PATTERNS)
P. ananatis S6	BN1182_AZ_01650	IPR017900	4Fe-4S ferredoxin, iron-sulphur binding, conserved site	PS00198 (PROSITE_PATTERNS)
P. ananatis S7	BN1183_AV_01950	IPR017900	4Fe-4S ferredoxin, iron-sulphur binding, conserved site	PS00198 (PROSITE_PATTERNS)
P. ananatis S8	BN1184_AW_00740	IPR017900	4Fe-4S ferredoxin, iron-sulphur binding, conserved site	PS00198 (PROSITE_PATTERNS)
P. ananatis AJ13355	PantAJ13_A_13770	IPR017900	4Fe-4S ferredoxin, iron-sulphur binding, conserved site	PS00198 (PROSITE_PATTERNS)
P. ananatis LMG20103	PantLMG20_A_19750	IPR017900	4Fe-4S ferredoxin, iron-sulphur binding, conserved site	PS00198 (PROSITE_PATTERNS)
P. ananatis LMG5342	PantLMG53_A_26180	IPR017900	4Fe-4S ferredoxin, iron-sulphur binding, conserved site	PS00198 (PROSITE_PATTERNS)
P. ananatis PA13	PantPA13_B_26230	IPR017900	4Fe-4S ferredoxin, iron-sulphur binding, conserved site	PS00198 (PROSITE_PATTERNS)
P. ananatis S6	BN1182_BQ_00530	IPR017900	4Fe-4S ferredoxin, iron-sulphur binding, conserved site	PS00198 (PROSITE_PATTERNS)
P. ananatis S7	BN1183_BL_00230	IPR017900	4Fe-4S ferredoxin, iron-sulphur binding, conserved site	PS00198 (PROSITE_PATTERNS)
P. ananatis S8	BN1184_BE_01130	IPR017900	4Fe-4S ferredoxin, iron-sulphur binding, conserved site	PS00198 (PROSITE_PATTERNS)
P. ananatis AJ13355	PantAJ13_A_23470	IPR017900	4Fe-4S ferredoxin, iron-sulphur binding, conserved site	PS00198 (PROSITE_PATTERNS)
P. ananatis LMG20103	PantLMG20_A_29000	IPR017900	4Fe-4S ferredoxin, iron-sulphur binding, conserved site	PS00198 (PROSITE_PATTERNS)
P. ananatis LMG5342	PantLMG53_A_15550	IPR017900	4Fe-4S ferredoxin, iron-sulphur binding, conserved site	PS00198 (PROSITE_PATTERNS)
P. ananatis PA13	PantPA13_B_16020	IPR017900	4Fe-4S ferredoxin, iron-sulphur binding, conserved site	PS00198 (PROSITE_PATTERNS)
P. ananatis S6	BN1182_BR_00420	IPR017900	4Fe-4S ferredoxin, iron-sulphur binding, conserved site	PS00198 (PROSITE_PATTERNS)
P. ananatis S7	BN1183_BU_00010	IPR017900	4Fe-4S ferredoxin, iron-sulphur binding, conserved site	PS00198 (PROSITE_PATTERNS)
P. ananatis AJ13355	PantAJ13_A_26440	IPR017900	4Fe-4S ferredoxin, iron-sulphur binding, conserved site	PS00198 (PROSITE_PATTERNS)
P. ananatis LMG20103	PantLMG20_A_31730	IPR017900	4Fe-4S ferredoxin, iron-sulphur binding, conserved site	PS00198 (PROSITE_PATTERNS)
P. ananatis LMG5342	PantLMG53_A_12780	IPR017900	4Fe-4S ferredoxin, iron-sulphur binding, conserved site	PS00198 (PROSITE_PATTERNS)
P. ananatis PA13	PantPA13_B_13200	IPR017900	4Fe-4S ferredoxin, iron-sulphur binding, conserved site	PS00198 (PROSITE_PATTERNS)
P. ananatis S6	BN1182_CJ_01450	IPR017900	4Fe-4S ferredoxin, iron-sulphur binding, conserved site	PS00198 (PROSITE_PATTERNS)
P. ananatis S7	BN1183_CJ_01480	IPR017900	4Fe-4S ferredoxin, iron-sulphur binding, conserved site	PS00198 (PROSITE_PATTERNS)
P. ananatis S8	BN1184_BU_00700	IPR017900	4Fe-4S ferredoxin, iron-sulphur binding, conserved site	PS00198 (PROSITE_PATTERNS)
P. ananatis AJ13355	PantAJ13_A_34030	IPR017900	4Fe-4S ferredoxin, iron-sulphur binding, conserved site	PS00198 (PROSITE_PATTERNS)
P. ananatis LMG20103	PantLMG20_A_39040	IPR017900	4Fe-4S ferredoxin, iron-sulphur binding, conserved site	PS00198 (PROSITE_PATTERNS)
P. ananatis LMG5342	PantLMG53_A_05770	IPR017900	4Fe-4S ferredoxin, iron-sulphur binding, conserved site	PS00198 (PROSITE_PATTERNS)
P. ananatis PA13	PantPA13_B_05830	IPR017900	4Fe-4S ferredoxin, iron-sulphur binding, conserved site	PS00198 (PROSITE_PATTERNS)
P. ananatis S6	BN1182_AV_00910	IPR017896	4Fe-4S ferredoxin-type, iron-sulphur binding domain	PS51379 (PROSITE_PROFILES)
P. ananatis S7	BN1183_AP_00350	IPR017896	4Fe-4S ferredoxin-type, iron-sulphur binding domain	PS51379 (PROSITE_PROFILES)
P. ananatis S8	BN1184_AP_00890	IPR017896	4Fe-4S ferredoxin-type, iron-sulphur binding domain	PS51379 (PROSITE_PROFILES)
P. ananatis AJ13355	PantAJ13_A_06090	IPR017896	4Fe-4S ferredoxin-type, iron-sulphur binding domain	PS51379 (PROSITE_PROFILES)
P. ananatis LMG20103	PantLMG20_A_13180	IPR017896	4Fe-4S ferredoxin-type, iron-sulphur binding domain	PS51379 (PROSITE_PROFILES)
P. ananatis LMG5342	PantLMG53_A_33530	IPR017896	4Fe-4S ferredoxin-type, iron-sulphur binding domain	PS51379 (PROSITE_PROFILES)
P. ananatis PA13	PantPA13_B_33530	IPR017896	4Fe-4S ferredoxin-type, iron-sulphur binding domain	PS51379 (PROSITE_PROFILES)
P. ananatis S6	BN1182_AZ_00830	IPR017896	4Fe-4S ferredoxin-type, iron-sulphur binding domain	PF13183 (PFAM)
P. ananatis S7	BN1183_AV_01170	IPR017896	4Fe-4S ferredoxin-type, iron-sulphur binding domain	PF13183 (PFAM)
P. ananatis S8	BN1184_AV_01230	IPR017896	4Fe-4S ferredoxin-type, iron-sulphur binding domain	PF13183 (PFAM)
P. ananatis AJ13355	PantAJ13_A_12980	IPR017896	4Fe-4S ferredoxin-type, iron-sulphur binding domain	PF13183 (PFAM)
P. ananatis LMG20103	PantLMG20_A_18950	IPR017896	4Fe-4S ferredoxin-type, iron-sulphur binding domain	PF13183 (PFAM)
P. ananatis LMG5342	PantLMG53_A_26970	IPR017896	4Fe-4S ferredoxin-type, iron-sulphur binding domain	PF13183 (PFAM)
P. ananatis S6	BN1182_AZ_01640	IPR017896	4Fe-4S ferredoxin-type, iron-sulphur binding domain	PS51379 (PROSITE_PROFILES)
P. ananatis S7	BN1183_AV_01940	IPR017896	4Fe-4S ferredoxin-type, iron-sulphur binding domain	PS51379 (PROSITE_PROFILES)
P. ananatis S8	BN1184_AW_00730	IPR017896	4Fe-4S ferredoxin-type, iron-sulphur binding domain	PS51379 (PROSITE_PROFILES)
P. ananatis AJ13355	PantAJ13_A_13760	IPR017896	4Fe-4S ferredoxin-type, iron-sulphur binding domain	PS51379 (PROSITE_PROFILES)
P. ananatis LMG20103	PantLMG20_A_19740	IPR017896	4Fe-4S ferredoxin-type, iron-sulphur binding domain	PS51379 (PROSITE_PROFILES)
P. ananatis LMG5342	PantLMG53_A_26190	IPR017896	4Fe-4S ferredoxin-type, iron-sulphur binding domain	PS51379 (PROSITE_PROFILES)
P. ananatis PA13	PantPA13_B_26240	IPR017896	4Fe-4S ferredoxin-type, iron-sulphur binding domain	PS51379 (PROSITE_PROFILES)
P. ananatis S6	BN1182_AZ_01650	IPR017896	4Fe-4S ferredoxin-type, iron-sulphur binding domain	PS51379 (PROSITE_PROFILES)
P. ananatis S7	BN1183_AV_01950	IPR017896	4Fe-4S ferredoxin-type, iron-sulphur binding domain	PS51379 (PROSITE_PROFILES)
P. ananatis S8	BN1184_AW_00740	IPR017896	4Fe-4S ferredoxin-type, iron-sulphur binding domain	PS51379 (PROSITE_PROFILES)
P. ananatis AJ13355	PantAJ13_A_13770	IPR017896	4Fe-4S ferredoxin-type, iron-sulphur binding domain	PS51379 (PROSITE_PROFILES)
P. ananatis LMG20103	PantLMG20_A_19750	IPR017896	4Fe-4S ferredoxin-type, iron-sulphur binding domain	PS51379 (PROSITE_PROFILES)
P. ananatis LMG5342	PantLMG53_A_26180	IPR017896	4Fe-4S ferredoxin-type, iron-sulphur binding domain	PS51379 (PROSITE_PROFILES)
P. ananatis PA13	PantPA13_B_26230	IPR017896	4Fe-4S ferredoxin-type, iron-sulphur binding domain	PS51379 (PROSITE_PROFILES)
P. ananatis S6	BN1182_BQ_00530	IPR017896	4Fe-4S ferredoxin-type, iron-sulphur binding domain	PS51379 (PROSITE_PROFILES)
P. ananatis S7	BN1183_BL_00230	IPR017896	4Fe-4S ferredoxin-type, iron-sulphur binding domain	PS51379 (PROSITE_PROFILES)
P. ananatis S8	BN1184_BE_01130	IPR017896	4Fe-4S ferredoxin-type, iron-sulphur binding domain	PS51379 (PROSITE_PROFILES)
P. ananatis AJ13355	PantAJ13_A_23470	IPR017896	4Fe-4S ferredoxin-type, iron-sulphur binding domain	PS51379 (PROSITE_PROFILES)
P. ananatis LMG20103	PantLMG20_A_29000	IPR017896	4Fe-4S ferredoxin-type, iron-sulphur binding domain	PS51379 (PROSITE_PROFILES)
P. ananatis LMG5342	PantLMG53_A_15550	IPR017896	4Fe-4S ferredoxin-type, iron-sulphur binding domain	PS51379 (PROSITE_PROFILES)
P. ananatis PA13	PantPA13_B_16020	IPR017896	4Fe-4S ferredoxin-type, iron-sulphur binding domain	PS51379 (PROSITE_PROFILES)
P. ananatis S6	BN1182_BR_00420	IPR017896	4Fe-4S ferredoxin-type, iron-sulphur binding domain	PF13237 (PFAM)
P. ananatis S7	BN1183_BU_00010	IPR017896	4Fe-4S ferredoxin-type, iron-sulphur binding domain	PF13237 (PFAM)
P. ananatis S8	BN1184_BG_00010	IPR017896	4Fe-4S ferredoxin-type, iron-sulphur binding domain	PF13237 (PFAM)
P. ananatis AJ13355	PantAJ13_A_26440	IPR017896	4Fe-4S ferredoxin-type, iron-sulphur binding domain	PF13237 (PFAM)
P. ananatis LMG20103	PantLMG20_A_31730	IPR017896	4Fe-4S ferredoxin-type, iron-sulphur binding domain	PF13237 (PFAM)
P. ananatis LMG5342	PantLMG53_A_12780	IPR017896	4Fe-4S ferredoxin-type, iron-sulphur binding domain	PF13237 (PFAM)
P. ananatis PA13	PantPA13_B_13200	IPR017896	4Fe-4S ferredoxin-type, iron-sulphur binding domain	PF13237 (PFAM)
P. ananatis S6	BN1182_CJ_01450	IPR017896	4Fe-4S ferredoxin-type, iron-sulphur binding domain	PS51379 (PROSITE_PROFILES)
P. ananatis S7	BN1183_CJ_01480	IPR017896	4Fe-4S ferredoxin-type, iron-sulphur binding domain	PS51379 (PROSITE_PROFILES)
P. ananatis S8	BN1184_BU_00700	IPR017896	4Fe-4S ferredoxin-type, iron-sulphur binding domain	PS51379 (PROSITE_PROFILES)
P. ananatis AJ13355	PantAJ13_A_34030	IPR017896	4Fe-4S ferredoxin-type, iron-sulphur binding domain	PS51379 (PROSITE_PROFILES)
P. ananatis LMG20103	PantLMG20_A_39040	IPR017896	4Fe-4S ferredoxin-type, iron-sulphur binding domain	PS51379 (PROSITE_PROFILES)
P. ananatis LMG5342	PantLMG53_A_05770	IPR017896	4Fe-4S ferredoxin-type, iron-sulphur binding domain	PS51379 (PROSITE_PROFILES)
P. ananatis PA13	PantPA13_B_05830	IPR017896	4Fe-4S ferredoxin-type, iron-sulphur binding domain	PS51379 (PROSITE_PROFILES)
P. ananatis S6	BN1182_BD_00240	IPR023885	4Fe4S-binding SPASM domain	TIGR04085 (TIGRFAM)
P. ananatis S7	BN1183_AX_00230	IPR023885	4Fe4S-binding SPASM domain	PF13186 (PFAM)
P. ananatis S8	BN1184_AX_00230	IPR023885	4Fe4S-binding SPASM domain	TIGR04085 (TIGRFAM)
P. ananatis AJ13355	PantAJ13_A_14580	IPR023885	4Fe4S-binding SPASM domain	TIGR04085 (TIGRFAM)
P. ananatis LMG20103	PantLMG20_A_20540	IPR023885	4Fe4S-binding SPASM domain	TIGR04085 (TIGRFAM)
P. ananatis LMG5342	PantLMG53_A_25370	IPR023885	4Fe4S-binding SPASM domain	PF13186 (PFAM)
P. ananatis PA13	PantPA13_B_25440	IPR023885	4Fe4S-binding SPASM domain	TIGR04085 (TIGRFAM)
P. ananatis S6	BN1182_AW_02280	IPR024478	4HB MCP domain	PF12729 (PFAM)
P. ananatis S7	BN1183_AR_02290	IPR024478	4HB MCP domain	PF12729 (PFAM)
P. ananatis S8	BN1184_AR_02250	IPR024478	4HB MCP domain	PF12729 (PFAM)
P. ananatis AJ13355	PantAJ13_A_10110	IPR024478	4HB MCP domain	PF12729 (PFAM)
P. ananatis LMG20103	PantLMG20_A_16540	IPR024478	4HB MCP domain	PF12729 (PFAM)
P. ananatis LMG5342	PantLMG53_A_29570	IPR024478	4HB MCP domain	PF12729 (PFAM)
P. ananatis PA13	PantPA13_B_29920	IPR024478	4HB MCP domain	PF12729 (PFAM)
P. ananatis S6	BN1182_BQ_01160	IPR024478	4HB MCP domain	PF12729 (PFAM)
P. ananatis S7	BN1183_BL_00870	IPR024478	4HB MCP domain	PF12729 (PFAM)
P. ananatis S8	BN1184_BE_01770	IPR024478	4HB MCP domain	PF12729 (PFAM)
P. ananatis AJ13355	PantAJ13_A_24120	IPR024478	4HB MCP domain	PF12729 (PFAM)
P. ananatis LMG20103	PantLMG20_A_29630	IPR024478	4HB MCP domain	PF12729 (PFAM)
P. ananatis LMG5342	PantLMG53_A_14910	IPR024478	4HB MCP domain	PF12729 (PFAM)
P. ananatis PA13	PantPA13_B_15370	IPR024478	4HB MCP domain	PF12729 (PFAM)
P. ananatis S6	BN1182_AC_00760	IPR024478	4HB MCP domain	PF12729 (PFAM)
P. ananatis PA13	PantPA13_A_01690	IPR024478	4HB MCP domain	PF12729 (PFAM)
P. ananatis S7	BN1183_AU_00010	IPR024478	4HB MCP domain	PF12729 (PFAM)
P. ananatis S6	BN1182_BH_01850	IPR024478	4HB MCP domain	PF12729 (PFAM)
P. ananatis PA13	PantPA13_B_02200	IPR024478	4HB MCP domain	PF12729 (PFAM)
P. ananatis S8	BN1184_AU_00150	IPR024478	4HB MCP domain	PF12729 (PFAM)
P. ananatis S6	BN1182_CQ_00240	IPR024478	4HB MCP domain	PF12729 (PFAM)
P. ananatis LMG5342	PantLMG53_A_02170	IPR024478	4HB MCP domain	PF12729 (PFAM)
P. ananatis PA13	PantPA13_B_28760	IPR024478	4HB MCP domain	PF12729 (PFAM)
P. ananatis PA13	PantPA13_A_00950	IPR024478	4HB MCP domain	PF12729 (PFAM)
P. ananatis PA13	PantPA13_A_01660	IPR024478	4HB MCP domain	PF12729 (PFAM)
P. ananatis LMG20103	PantLMG20_A_45250	IPR024478	4HB MCP domain	PF12729 (PFAM)
P. ananatis PA13	PantPA13_A_02120	IPR024478	4HB MCP domain	PF12729 (PFAM)
P. ananatis S7	BN1183_CN_00250	IPR024478	4HB MCP domain	PF12729 (PFAM)
P. ananatis S8	BN1184_BY_01460	IPR024478	4HB MCP domain	PF12729 (PFAM)
P. ananatis AJ13355	PantAJ13_A_11050	IPR024478	4HB MCP domain	PF12729 (PFAM)
P. ananatis LMG5342	PantLMG53_A_42310	IPR024478	4HB MCP domain	PF12729 (PFAM)
P. ananatis LMG20103	PantLMG20_A_17630	IPR024478	4HB MCP domain	PF12729 (PFAM)
P. ananatis S8	BN1184_CF_00510	IPR024478	4HB MCP domain	PF12729 (PFAM)
P. ananatis S6	BN1182_BN_00640	IPR024478	4HB MCP domain	PF12729 (PFAM)
P. ananatis LMG5342	PantLMG53_B_01930	IPR024478	4HB MCP domain	PF12729 (PFAM)
P. ananatis AJ13355	PantAJ13_A_37660	IPR024478	4HB MCP domain	PF12729 (PFAM)
P. ananatis AJ13355	PantAJ13_B_02600	IPR024478	4HB MCP domain	PF12729 (PFAM)
P. ananatis LMG20103	PantLMG20_A_42650	IPR024478	4HB MCP domain	PF12729 (PFAM)
P. ananatis PA13	PantPA13_B_07130	IPR024478	4HB MCP domain	PF12729 (PFAM)
P. ananatis S7	BN1183_AC_02790	IPR024478	4HB MCP domain	PF12729 (PFAM)
P. ananatis AJ13355	PantAJ13_A_14840	IPR024478	4HB MCP domain	PF12729 (PFAM)
P. ananatis S7	BN1183_BE_00640	IPR024478	4HB MCP domain	PF12729 (PFAM)
P. ananatis AJ13355	PantAJ13_A_18300	IPR024478	4HB MCP domain	PF12729 (PFAM)
P. ananatis S7	BN1183_AX_00490	IPR024478	4HB MCP domain	PF12729 (PFAM)
P. ananatis S8	BN1184_AV_00940	IPR024478	4HB MCP domain	PF12729 (PFAM)
P. ananatis LMG20103	PantLMG20_A_04220	IPR024478	4HB MCP domain	PF12729 (PFAM)
P. ananatis PA13	PantPA13_B_18240	IPR024478	4HB MCP domain	PF12729 (PFAM)
P. ananatis S8	BN1184_AY_00140	IPR024478	4HB MCP domain	PF12729 (PFAM)
P. ananatis LMG20103	PantLMG20_A_05610	IPR024478	4HB MCP domain	PF12729 (PFAM)
P. ananatis PA13	PantPA13_B_24450	IPR024478	4HB MCP domain	PF12729 (PFAM)
P. ananatis S7	BN1183_CR_00490	IPR024478	4HB MCP domain	PF12729 (PFAM)
P. ananatis S6	BN1182_CU_00510	IPR024478	4HB MCP domain	PF12729 (PFAM)
P. ananatis S8	BN1184_BC_00840	IPR024478	4HB MCP domain	PF12729 (PFAM)
P. ananatis S7	BN1183_BA_00040	IPR024478	4HB MCP domain	PF12729 (PFAM)
P. ananatis LMG20103	PantLMG20_A_18630	IPR024478	4HB MCP domain	PF12729 (PFAM)
P. ananatis AJ13355	PantAJ13_A_12650	IPR024478	4HB MCP domain	PF12729 (PFAM)
P. ananatis LMG20103	PantLMG20_A_20790	IPR024478	4HB MCP domain	PF12729 (PFAM)
P. ananatis LMG20103	PantLMG20_A_21530	IPR024478	4HB MCP domain	PF12729 (PFAM)
P. ananatis S7	BN1183_AC_01430	IPR024478	4HB MCP domain	PF12729 (PFAM)
P. ananatis AJ13355	PantAJ13_A_15780	IPR024478	4HB MCP domain	PF12729 (PFAM)
P. ananatis LMG20103	PantLMG20_A_24000	IPR024478	4HB MCP domain	PF12729 (PFAM)
P. ananatis AJ13355	PantAJ13_A_18360	IPR024478	4HB MCP domain	PF12729 (PFAM)
P. ananatis LMG20103	PantLMG20_A_24070	IPR024478	4HB MCP domain	PF12729 (PFAM)
P. ananatis S7	BN1183_BA_00090	IPR024478	4HB MCP domain	PF12729 (PFAM)
P. ananatis AJ13355	PantAJ13_A_21230	IPR024478	4HB MCP domain	PF12729 (PFAM)
P. ananatis LMG20103	PantLMG20_A_26770	IPR024478	4HB MCP domain	PF12729 (PFAM)
P. ananatis AJ13355	PantAJ13_A_32760	IPR024478	4HB MCP domain	PF12729 (PFAM)
P. ananatis LMG20103	PantLMG20_A_37790	IPR024478	4HB MCP domain	PF12729 (PFAM)
P. ananatis S6	BN1182_BG_00170	IPR024478	4HB MCP domain	PF12729 (PFAM)
P. ananatis LMG5342	PantLMG53_A_07070	IPR024478	4HB MCP domain	PF12729 (PFAM)
P. ananatis S6	BN1182_CJ_00220	IPR024478	4HB MCP domain	PF12729 (PFAM)
P. ananatis S7	BN1183_AV_00870	IPR024478	4HB MCP domain	PF12729 (PFAM)
P. ananatis S8	BN1184_AZ_00250	IPR024478	4HB MCP domain	PF12729 (PFAM)
P. ananatis LMG5342	PantLMG53_A_21720	IPR024478	4HB MCP domain	PF12729 (PFAM)
P. ananatis S7	BN1183_CJ_00220	IPR024478	4HB MCP domain	PF12729 (PFAM)
P. ananatis S8	BN1184_AZ_02750	IPR024478	4HB MCP domain	PF12729 (PFAM)
P. ananatis AJ13355	PantAJ13_A_43200	IPR024478	4HB MCP domain	PF12729 (PFAM)
P. ananatis LMG5342	PantLMG53_A_27270	IPR024478	4HB MCP domain	PF12729 (PFAM)
P. ananatis AJ13355	PantAJ13_A_44630	IPR024478	4HB MCP domain	PF12729 (PFAM)
P. ananatis AJ13355	PantAJ13_A_45300	IPR024478	4HB MCP domain	PF12729 (PFAM)
P. ananatis S7	BN1183_AY_00250	IPR024478	4HB MCP domain	PF12729 (PFAM)
P. ananatis S8	BN1184_BT_00230	IPR024478	4HB MCP domain	PF12729 (PFAM)
P. ananatis S6	BN1182_CT_00370	IPR024478	4HB MCP domain	PF12729 (PFAM)
P. ananatis S6	BN1182_CU_00480	IPR024478	4HB MCP domain	PF12729 (PFAM)
P. ananatis PA13	PantPA13_B_21730	IPR024478	4HB MCP domain	PF12729 (PFAM)
P. ananatis PA13	PantPA13_B_21780	IPR024478	4HB MCP domain	PF12729 (PFAM)
P. ananatis S8	BN1184_CB_00380	IPR024478	4HB MCP domain	PF12729 (PFAM)
P. ananatis LMG5342	PantLMG53_A_18090	IPR024478	4HB MCP domain	PF12729 (PFAM)
P. ananatis PA13	PantPA13_B_27340	IPR024478	4HB MCP domain	PF12729 (PFAM)
P. ananatis S8	BN1184_CF_00490	IPR024478	4HB MCP domain	PF12729 (PFAM)
P. ananatis LMG20103	PantLMG20_A_44430	IPR024478	4HB MCP domain	PF12729 (PFAM)
P. ananatis LMG5342	PantLMG53_A_21780	IPR024478	4HB MCP domain	PF12729 (PFAM)
P. ananatis S8	BN1184_CF_00810	IPR024478	4HB MCP domain	PF12729 (PFAM)
P. ananatis LMG20103	PantLMG20_A_45210	IPR024478	4HB MCP domain	PF12729 (PFAM)
P. ananatis LMG5342	PantLMG53_A_24290	IPR024478	4HB MCP domain	PF12729 (PFAM)
P. ananatis S8	BN1184_AZ_02810	IPR024478	4HB MCP domain	PF12729 (PFAM)
P. ananatis LMG20103	PantLMG20_A_45660	IPR024478	4HB MCP domain	PF12729 (PFAM)
P. ananatis PA13	PantPA13_B_41020	IPR024478	4HB MCP domain	PF12729 (PFAM)
P. ananatis PA13	PantPA13_B_44190	IPR024478	4HB MCP domain	PF12729 (PFAM)
P. ananatis LMG5342	PantLMG53_A_40440	IPR024478	4HB MCP domain	PF12729 (PFAM)
P. ananatis LMG5342	PantLMG53_A_43750	IPR024478	4HB MCP domain	PF12729 (PFAM)
P. ananatis S7	BN1183_CQ_00360	IPR024478	4HB MCP domain	PF12729 (PFAM)
P. ananatis LMG5342	PantLMG53_B_01900	IPR024478	4HB MCP domain	PF12729 (PFAM)
P. ananatis S7	BN1183_CR_00460	IPR024478	4HB MCP domain	PF12729 (PFAM)
P. ananatis LMG5342	PantLMG53_B_02360	IPR024478	4HB MCP domain	PF12729 (PFAM)
P. ananatis S6	BN1182_CV_00010	IPR024478	4HB MCP domain	PF12729 (PFAM)
P. ananatis AJ13355	PantAJ13_B_00170	IPR024478	4HB MCP domain	PF12729 (PFAM)
P. ananatis AJ13355	PantAJ13_B_02260	IPR024478	4HB MCP domain	PF12729 (PFAM)
P. ananatis S7	BN1183_CU_00300	IPR024478	4HB MCP domain	PF12729 (PFAM)
P. ananatis AJ13355	PantAJ13_B_02620	IPR024478	4HB MCP domain	PF12729 (PFAM)
P. ananatis S8	BN1184_AD_01350	IPR024478	4HB MCP domain	PF12729 (PFAM)
P. ananatis LMG5342	PantLMG53_B_00970	IPR024478	4HB MCP domain	PF12729 (PFAM)
P. ananatis S6	BN1182_BR_00120	IPR016425	4-hydroxy-3-methylbut-2-en-1-yl diphosphate synthase, bacterial	PIRSF004640 (PIRSF)
P. ananatis S7	BN1183_BT_00070	IPR016425	4-hydroxy-3-methylbut-2-en-1-yl diphosphate synthase, bacterial	PIRSF004640 (PIRSF)
P. ananatis S8	BN1184_BF_00930	IPR016425	4-hydroxy-3-methylbut-2-en-1-yl diphosphate synthase, bacterial	PIRSF004640 (PIRSF)
P. ananatis AJ13355	PantAJ13_A_26130	IPR016425	4-hydroxy-3-methylbut-2-en-1-yl diphosphate synthase, bacterial	PIRSF004640 (PIRSF)
P. ananatis LMG20103	PantLMG20_A_31420	IPR016425	4-hydroxy-3-methylbut-2-en-1-yl diphosphate synthase, bacterial	PIRSF004640 (PIRSF)
P. ananatis LMG5342	PantLMG53_A_13110	IPR016425	4-hydroxy-3-methylbut-2-en-1-yl diphosphate synthase, bacterial	PIRSF004640 (PIRSF)
P. ananatis PA13	PantPA13_B_13520	IPR016425	4-hydroxy-3-methylbut-2-en-1-yl diphosphate synthase, bacterial	PIRSF004640 (PIRSF)
P. ananatis S6	BN1182_BR_00120	IPR004588	4-hydroxy-3-methylbut-2-en-1-yl diphosphate synthase, bacterial-type	PF04551 (PFAM)
P. ananatis S7	BN1183_BT_00070	IPR004588	4-hydroxy-3-methylbut-2-en-1-yl diphosphate synthase, bacterial-type	PF04551 (PFAM)
P. ananatis S8	BN1184_BF_00930	IPR004588	4-hydroxy-3-methylbut-2-en-1-yl diphosphate synthase, bacterial-type	PF04551 (PFAM)
P. ananatis AJ13355	PantAJ13_A_26130	IPR004588	4-hydroxy-3-methylbut-2-en-1-yl diphosphate synthase, bacterial-type	PF04551 (PFAM)
P. ananatis LMG20103	PantLMG20_A_31420	IPR004588	4-hydroxy-3-methylbut-2-en-1-yl diphosphate synthase, bacterial-type	PF04551 (PFAM)
P. ananatis LMG5342	PantLMG53_A_13110	IPR004588	4-hydroxy-3-methylbut-2-en-1-yl diphosphate synthase, bacterial-type	PF04551 (PFAM)
P. ananatis PA13	PantPA13_B_13520	IPR004588	4-hydroxy-3-methylbut-2-en-1-yl diphosphate synthase, bacterial-type	PF04551 (PFAM)
P. ananatis S6	BN1182_AL_00940	IPR003451	4-hydroxy-3-methylbut-2-enyl diphosphate reductase	TIGR00216 (TIGRFAM)
P. ananatis S7	BN1183_AH_00910	IPR003451	4-hydroxy-3-methylbut-2-enyl diphosphate reductase	TIGR00216 (TIGRFAM)
P. ananatis S8	BN1184_AH_00900	IPR003451	4-hydroxy-3-methylbut-2-enyl diphosphate reductase	TIGR00216 (TIGRFAM)
P. ananatis AJ13355	PantAJ13_A_00190	IPR003451	4-hydroxy-3-methylbut-2-enyl diphosphate reductase	TIGR00216 (TIGRFAM)
P. ananatis LMG20103	PantLMG20_A_07600	IPR003451	4-hydroxy-3-methylbut-2-enyl diphosphate reductase	TIGR00216 (TIGRFAM)
P. ananatis LMG5342	PantLMG53_A_39200	IPR003451	4-hydroxy-3-methylbut-2-enyl diphosphate reductase	TIGR00216 (TIGRFAM)
P. ananatis PA13	PantPA13_B_39830	IPR003451	4-hydroxy-3-methylbut-2-enyl diphosphate reductase	TIGR00216 (TIGRFAM)
P. ananatis S6	BN1182_AB_00400	IPR006370	4-hydroxybenzoate polyprenyl transferase	TIGR01474 (TIGRFAM)
P. ananatis S7	BN1183_AC_00360	IPR006370	4-hydroxybenzoate polyprenyl transferase	TIGR01474 (TIGRFAM)
P. ananatis S8	BN1184_AD_00280	IPR006370	4-hydroxybenzoate polyprenyl transferase	TIGR01474 (TIGRFAM)
P. ananatis AJ13355	PantAJ13_A_42140	IPR006370	4-hydroxybenzoate polyprenyl transferase	TIGR01474 (TIGRFAM)
P. ananatis LMG20103	PantLMG20_A_03160	IPR006370	4-hydroxybenzoate polyprenyl transferase	TIGR01474 (TIGRFAM)
P. ananatis LMG5342	PantLMG53_A_44830	IPR006370	4-hydroxybenzoate polyprenyl transferase	TIGR01474 (TIGRFAM)
P. ananatis PA13	PantPA13_B_45300	IPR006370	4-hydroxybenzoate polyprenyl transferase	TIGR01474 (TIGRFAM)
P. ananatis S6	BN1182_AV_01000	IPR008272	4-hydroxybenzoyl-CoA thioesterase, active site	PS01328 (PROSITE_PATTERNS)
P. ananatis S7	BN1183_AP_00450	IPR008272	4-hydroxybenzoyl-CoA thioesterase, active site	PS01328 (PROSITE_PATTERNS)
P. ananatis S8	BN1184_AP_00990	IPR008272	4-hydroxybenzoyl-CoA thioesterase, active site	PS01328 (PROSITE_PATTERNS)
P. ananatis AJ13355	PantAJ13_A_06190	IPR008272	4-hydroxybenzoyl-CoA thioesterase, active site	PS01328 (PROSITE_PATTERNS)
P. ananatis LMG20103	PantLMG20_A_13280	IPR008272	4-hydroxybenzoyl-CoA thioesterase, active site	PS01328 (PROSITE_PATTERNS)
P. ananatis LMG5342	PantLMG53_A_33440	IPR008272	4-hydroxybenzoyl-CoA thioesterase, active site	PS01328 (PROSITE_PATTERNS)
P. ananatis PA13	PantPA13_B_33430	IPR008272	4-hydroxybenzoyl-CoA thioesterase, active site	PS01328 (PROSITE_PATTERNS)
P. ananatis S6	BN1182_BQ_02500	IPR005263	4-hydroxy-tetrahydrodipicolinate synthase, DapA	TIGR00674 (TIGRFAM)
P. ananatis S7	BN1183_BR_00050	IPR005263	4-hydroxy-tetrahydrodipicolinate synthase, DapA	TIGR00674 (TIGRFAM)
P. ananatis S8	BN1184_BF_00410	IPR005263	4-hydroxy-tetrahydrodipicolinate synthase, DapA	TIGR00674 (TIGRFAM)
P. ananatis AJ13355	PantAJ13_A_25480	IPR005263	4-hydroxy-tetrahydrodipicolinate synthase, DapA	TIGR00674 (TIGRFAM)
P. ananatis LMG20103	PantLMG20_A_30870	IPR005263	4-hydroxy-tetrahydrodipicolinate synthase, DapA	TIGR00674 (TIGRFAM)
P. ananatis LMG5342	PantLMG53_A_13610	IPR005263	4-hydroxy-tetrahydrodipicolinate synthase, DapA	TIGR00674 (TIGRFAM)
P. ananatis PA13	PantPA13_B_14030	IPR005263	4-hydroxy-tetrahydrodipicolinate synthase, DapA	TIGR00674 (TIGRFAM)
P. ananatis S6	BN1182_AL_01070	IPR005255	4-hydroxythreonine-4-phosphate dehydrogenase PdxA	PF04166 (PFAM)
P. ananatis S7	BN1183_AH_01040	IPR005255	4-hydroxythreonine-4-phosphate dehydrogenase PdxA	TIGR00557 (TIGRFAM)
P. ananatis S8	BN1184_AH_01030	IPR005255	4-hydroxythreonine-4-phosphate dehydrogenase PdxA	TIGR00557 (TIGRFAM)
P. ananatis AJ13355	PantAJ13_A_00330	IPR005255	4-hydroxythreonine-4-phosphate dehydrogenase PdxA	PF04166 (PFAM)
P. ananatis LMG20103	PantLMG20_A_07740	IPR005255	4-hydroxythreonine-4-phosphate dehydrogenase PdxA	TIGR00557 (TIGRFAM)
P. ananatis LMG5342	PantLMG53_A_39060	IPR005255	4-hydroxythreonine-4-phosphate dehydrogenase PdxA	PF04166 (PFAM)
P. ananatis PA13	PantPA13_B_39690	IPR005255	4-hydroxythreonine-4-phosphate dehydrogenase PdxA	PF04166 (PFAM)
P. ananatis S6	BN1182_CT_00250	IPR005255	4-hydroxythreonine-4-phosphate dehydrogenase PdxA	PF04166 (PFAM)
P. ananatis S7	BN1183_CQ_00250	IPR005255	4-hydroxythreonine-4-phosphate dehydrogenase PdxA	PF04166 (PFAM)
P. ananatis S8	BN1184_CB_00260	IPR005255	4-hydroxythreonine-4-phosphate dehydrogenase PdxA	TIGR00557 (TIGRFAM)
P. ananatis AJ13355	PantAJ13_B_00300	IPR005255	4-hydroxythreonine-4-phosphate dehydrogenase PdxA	PF04166 (PFAM)
P. ananatis LMG20103	PantLMG20_A_44300	IPR005255	4-hydroxythreonine-4-phosphate dehydrogenase PdxA	TIGR00557 (TIGRFAM)
P. ananatis LMG5342	PantLMG53_B_00860	IPR005255	4-hydroxythreonine-4-phosphate dehydrogenase PdxA	PF04166 (PFAM)
P. ananatis PA13	PantPA13_A_00820	IPR005255	4-hydroxythreonine-4-phosphate dehydrogenase PdxA	TIGR00557 (TIGRFAM)
P. ananatis S6	BN1182_CU_00690	IPR004370	4-oxalocrotonate tautomerase	PF14552 (PFAM)
P. ananatis S7	BN1183_CU_00190	IPR004370	4-oxalocrotonate tautomerase	PF14552 (PFAM)
P. ananatis S8	BN1184_CF_00700	IPR004370	4-oxalocrotonate tautomerase	PF14552 (PFAM)
P. ananatis AJ13355	PantAJ13_B_02370	IPR004370	4-oxalocrotonate tautomerase	PF14552 (PFAM)
P. ananatis LMG20103	PantLMG20_A_45550	IPR004370	4-oxalocrotonate tautomerase	PF14552 (PFAM)
P. ananatis LMG5342	PantLMG53_B_02250	IPR004370	4-oxalocrotonate tautomerase	PF14552 (PFAM)
P. ananatis PA13	PantPA13_A_01880	IPR004370	4-oxalocrotonate tautomerase	PF14552 (PFAM)
P. ananatis S6	BN1182_AA_00990	IPR008278	4'-phosphopantetheinyl transferase superfamily	G3DSA:3.90.470.20 (GENE3D)
P. ananatis S7	BN1183_AA_01000	IPR008278	4'-phosphopantetheinyl transferase superfamily	G3DSA:3.90.470.20 (GENE3D)
P. ananatis S8	BN1184_AA_00970	IPR008278	4'-phosphopantetheinyl transferase superfamily	G3DSA:3.90.470.20 (GENE3D)
P. ananatis AJ13355	PantAJ13_A_39960	IPR008278	4'-phosphopantetheinyl transferase superfamily	G3DSA:3.90.470.20 (GENE3D)
P. ananatis LMG20103	PantLMG20_A_00980	IPR008278	4'-phosphopantetheinyl transferase superfamily	G3DSA:3.90.470.20 (GENE3D)
P. ananatis LMG5342	PantLMG53_A_46980	IPR008278	4'-phosphopantetheinyl transferase superfamily	G3DSA:3.90.470.20 (GENE3D)
P. ananatis PA13	PantPA13_B_47470	IPR008278	4'-phosphopantetheinyl transferase superfamily	G3DSA:3.90.470.20 (GENE3D)
P. ananatis S6	BN1182_AK_00010	IPR008278	4'-phosphopantetheinyl transferase superfamily	G3DSA:3.90.470.20 (GENE3D)
P. ananatis S7	BN1183_AF_00260	IPR008278	4'-phosphopantetheinyl transferase superfamily	PF01648 (PFAM)
P. ananatis S8	BN1184_AF_00260	IPR008278	4'-phosphopantetheinyl transferase superfamily	PF01648 (PFAM)
P. ananatis AJ13355	PantAJ13_A_45570	IPR008278	4'-phosphopantetheinyl transferase superfamily	PF01648 (PFAM)
P. ananatis LMG20103	PantLMG20_A_06420	IPR008278	4'-phosphopantetheinyl transferase superfamily	G3DSA:3.90.470.20 (GENE3D)
P. ananatis LMG5342	PantLMG53_A_40320	IPR008278	4'-phosphopantetheinyl transferase superfamily	PF01648 (PFAM)
P. ananatis PA13	PantPA13_B_40910	IPR008278	4'-phosphopantetheinyl transferase superfamily	G3DSA:3.90.470.20 (GENE3D)
P. ananatis S6	BN1182_BR_00430	IPR008278	4'-phosphopantetheinyl transferase superfamily	PF01648 (PFAM)
P. ananatis S7	BN1183_BU_00020	IPR008278	4'-phosphopantetheinyl transferase superfamily	PF01648 (PFAM)
P. ananatis S8	BN1184_BG_00020	IPR008278	4'-phosphopantetheinyl transferase superfamily	G3DSA:3.90.470.20 (GENE3D)
P. ananatis AJ13355	PantAJ13_A_26450	IPR008278	4'-phosphopantetheinyl transferase superfamily	G3DSA:3.90.470.20 (GENE3D)
P. ananatis LMG20103	PantLMG20_A_31740	IPR008278	4'-phosphopantetheinyl transferase superfamily	PF01648 (PFAM)
P. ananatis LMG5342	PantLMG53_A_12770	IPR008278	4'-phosphopantetheinyl transferase superfamily	G3DSA:3.90.470.20 (GENE3D)
P. ananatis PA13	PantPA13_B_13190	IPR008278	4'-phosphopantetheinyl transferase superfamily	G3DSA:3.90.470.20 (GENE3D)
P. ananatis S6	BN1182_CQ_00250	IPR004620	5,10-methylenetetrahydrofolate reductase	TIGR00676 (TIGRFAM)
P. ananatis S7	BN1183_CN_00260	IPR004620	5,10-methylenetetrahydrofolate reductase	TIGR00676 (TIGRFAM)
P. ananatis S8	BN1184_BY_01470	IPR004620	5,10-methylenetetrahydrofolate reductase	TIGR00676 (TIGRFAM)
P. ananatis AJ13355	PantAJ13_A_37670	IPR004620	5,10-methylenetetrahydrofolate reductase	TIGR00676 (TIGRFAM)
P. ananatis LMG20103	PantLMG20_A_42660	IPR004620	5,10-methylenetetrahydrofolate reductase	TIGR00676 (TIGRFAM)
P. ananatis LMG5342	PantLMG53_A_02160	IPR004620	5,10-methylenetetrahydrofolate reductase	TIGR00676 (TIGRFAM)
P. ananatis PA13	PantPA13_B_02190	IPR004620	5,10-methylenetetrahydrofolate reductase	TIGR00676 (TIGRFAM)
P. ananatis S6	BN1182_BW_00330	IPR029064	50S ribosomal protein L30e-like	G3DSA:3.30.1330.30 (GENE3D)
P. ananatis S7	BN1183_CB_00510	IPR029064	50S ribosomal protein L30e-like	G3DSA:3.30.1330.30 (GENE3D)
P. ananatis S8	BN1184_BL_00520	IPR029064	50S ribosomal protein L30e-like	G3DSA:3.30.1330.30 (GENE3D)
P. ananatis AJ13355	PantAJ13_A_27650	IPR029064	50S ribosomal protein L30e-like	G3DSA:3.30.1330.30 (GENE3D)
P. ananatis LMG20103	PantLMG20_A_32920	IPR029064	50S ribosomal protein L30e-like	G3DSA:3.30.1330.30 (GENE3D)
P. ananatis LMG5342	PantLMG53_A_11520	IPR029064	50S ribosomal protein L30e-like	G3DSA:3.30.1330.30 (GENE3D)
P. ananatis PA13	PantPA13_B_12090	IPR029064	50S ribosomal protein L30e-like	G3DSA:3.30.1330.30 (GENE3D)
P. ananatis S6	BN1182_BZ_00090	IPR020046	5'-3' exonuclease, alpha-helical arch, N-terminal	PF02739 (PFAM)
P. ananatis S7	BN1183_CE_00710	IPR020046	5'-3' exonuclease, alpha-helical arch, N-terminal	PF02739 (PFAM)
P. ananatis S8	BN1184_BN_00710	IPR020046	5'-3' exonuclease, alpha-helical arch, N-terminal	PF02739 (PFAM)
P. ananatis AJ13355	PantAJ13_A_28870	IPR020046	5'-3' exonuclease, alpha-helical arch, N-terminal	PF02739 (PFAM)
P. ananatis LMG20103	PantLMG20_A_34140	IPR020046	5'-3' exonuclease, alpha-helical arch, N-terminal	PF02739 (PFAM)
P. ananatis LMG5342	PantLMG53_A_10300	IPR020046	5'-3' exonuclease, alpha-helical arch, N-terminal	PF02739 (PFAM)
P. ananatis PA13	PantPA13_B_10830	IPR020046	5'-3' exonuclease, alpha-helical arch, N-terminal	PF02739 (PFAM)
P. ananatis S6	BN1182_CR_00290	IPR020046	5'-3' exonuclease, alpha-helical arch, N-terminal	PF02739 (PFAM)
P. ananatis S7	BN1183_CP_00300	IPR020046	5'-3' exonuclease, alpha-helical arch, N-terminal	PF02739 (PFAM)
P. ananatis S8	BN1184_CA_00310	IPR020046	5'-3' exonuclease, alpha-helical arch, N-terminal	PF02739 (PFAM)
P. ananatis AJ13355	PantAJ13_A_38700	IPR020046	5'-3' exonuclease, alpha-helical arch, N-terminal	PF02739 (PFAM)
P. ananatis LMG20103	PantLMG20_A_43790	IPR020046	5'-3' exonuclease, alpha-helical arch, N-terminal	PF02739 (PFAM)
P. ananatis LMG5342	PantLMG53_A_01190	IPR020046	5'-3' exonuclease, alpha-helical arch, N-terminal	PF02739 (PFAM)
P. ananatis PA13	PantPA13_B_01190	IPR020046	5'-3' exonuclease, alpha-helical arch, N-terminal	PF02739 (PFAM)
P. ananatis S6	BN1182_BZ_00090	IPR020045	5'-3' exonuclease, C-terminal domain	PF01367 (PFAM)
P. ananatis S7	BN1183_CE_00710	IPR020045	5'-3' exonuclease, C-terminal domain	PF01367 (PFAM)
P. ananatis S8	BN1184_BN_00710	IPR020045	5'-3' exonuclease, C-terminal domain	PF01367 (PFAM)
P. ananatis AJ13355	PantAJ13_A_28870	IPR020045	5'-3' exonuclease, C-terminal domain	PF01367 (PFAM)
P. ananatis LMG20103	PantLMG20_A_34140	IPR020045	5'-3' exonuclease, C-terminal domain	PF01367 (PFAM)
P. ananatis LMG5342	PantLMG53_A_10300	IPR020045	5'-3' exonuclease, C-terminal domain	PF01367 (PFAM)
P. ananatis PA13	PantPA13_B_10830	IPR020045	5'-3' exonuclease, C-terminal domain	PF01367 (PFAM)
P. ananatis S6	BN1182_CR_00290	IPR020045	5'-3' exonuclease, C-terminal domain	PF01367 (PFAM)
P. ananatis S7	BN1183_CP_00300	IPR020045	5'-3' exonuclease, C-terminal domain	PF01367 (PFAM)
P. ananatis S8	BN1184_CA_00310	IPR020045	5'-3' exonuclease, C-terminal domain	PF01367 (PFAM)
P. ananatis AJ13355	PantAJ13_A_38700	IPR020045	5'-3' exonuclease, C-terminal domain	PF01367 (PFAM)
P. ananatis LMG20103	PantLMG20_A_43790	IPR020045	5'-3' exonuclease, C-terminal domain	PF01367 (PFAM)
P. ananatis LMG5342	PantLMG53_A_01190	IPR020045	5'-3' exonuclease, C-terminal domain	PF01367 (PFAM)
P. ananatis PA13	PantPA13_B_01190	IPR020045	5'-3' exonuclease, C-terminal domain	PF01367 (PFAM)
P. ananatis S6	BN1182_BZ_00090	IPR002421	5'-3' exonuclease, N-terminal	SM00475 (SMART)
P. ananatis S7	BN1183_CE_00710	IPR002421	5'-3' exonuclease, N-terminal	SM00475 (SMART)
P. ananatis S8	BN1184_BN_00710	IPR002421	5'-3' exonuclease, N-terminal	SM00475 (SMART)
P. ananatis AJ13355	PantAJ13_A_28870	IPR002421	5'-3' exonuclease, N-terminal	SM00475 (SMART)
P. ananatis LMG20103	PantLMG20_A_34140	IPR002421	5'-3' exonuclease, N-terminal	SM00475 (SMART)
P. ananatis LMG5342	PantLMG53_A_10300	IPR002421	5'-3' exonuclease, N-terminal	SM00475 (SMART)
P. ananatis PA13	PantPA13_B_10830	IPR002421	5'-3' exonuclease, N-terminal	SM00475 (SMART)
P. ananatis S6	BN1182_CR_00290	IPR002421	5'-3' exonuclease, N-terminal	SM00475 (SMART)
P. ananatis S7	BN1183_CP_00300	IPR002421	5'-3' exonuclease, N-terminal	SM00475 (SMART)
P. ananatis S8	BN1184_CA_00310	IPR002421	5'-3' exonuclease, N-terminal	SM00475 (SMART)
P. ananatis AJ13355	PantAJ13_A_38700	IPR002421	5'-3' exonuclease, N-terminal	SM00475 (SMART)
P. ananatis LMG20103	PantLMG20_A_43790	IPR002421	5'-3' exonuclease, N-terminal	SM00475 (SMART)
P. ananatis LMG5342	PantLMG53_A_01190	IPR002421	5'-3' exonuclease, N-terminal	SM00475 (SMART)
P. ananatis PA13	PantPA13_B_01190	IPR002421	5'-3' exonuclease, N-terminal	SM00475 (SMART)
P. ananatis S6	BN1182_CM_00450	IPR024203	5-deoxy-glucuronate isomerase, IolB	PIRSF036628 (PIRSF)
P. ananatis S7	BN1183_CL_00460	IPR024203	5-deoxy-glucuronate isomerase, IolB	PIRSF036628 (PIRSF)
P. ananatis S8	BN1184_BY_00160	IPR024203	5-deoxy-glucuronate isomerase, IolB	PIRSF036628 (PIRSF)
P. ananatis AJ13355	PantAJ13_A_36290	IPR024203	5-deoxy-glucuronate isomerase, IolB	PIRSF036628 (PIRSF)
P. ananatis LMG20103	PantLMG20_A_41310	IPR024203	5-deoxy-glucuronate isomerase, IolB	PIRSF036628 (PIRSF)
P. ananatis LMG5342	PantLMG53_A_03520	IPR024203	5-deoxy-glucuronate isomerase, IolB	PIRSF036628 (PIRSF)
P. ananatis PA13	PantPA13_B_03560	IPR024203	5-deoxy-glucuronate isomerase, IolB	PIRSF036628 (PIRSF)
P. ananatis S6	BN1182_BQ_00650	IPR022971	5'-deoxynucleotidase YfbR	MF_01100 (HAMAP)
P. ananatis S7	BN1183_BL_00350	IPR022971	5'-deoxynucleotidase YfbR	MF_01100 (HAMAP)
P. ananatis S8	BN1184_BE_01250	IPR022971	5'-deoxynucleotidase YfbR	MF_01100 (HAMAP)
P. ananatis AJ13355	PantAJ13_A_23590	IPR022971	5'-deoxynucleotidase YfbR	MF_01100 (HAMAP)
P. ananatis LMG20103	PantLMG20_A_29120	IPR022971	5'-deoxynucleotidase YfbR	MF_01100 (HAMAP)
P. ananatis LMG5342	PantLMG53_A_15430	IPR022971	5'-deoxynucleotidase YfbR	MF_01100 (HAMAP)
P. ananatis PA13	PantPA13_B_15900	IPR022971	5'-deoxynucleotidase YfbR	MF_01100 (HAMAP)
P. ananatis S6	BN1182_CD_00190	IPR002698	5-formyltetrahydrofolate cyclo-ligase	PIRSF006806 (PIRSF)
P. ananatis S7	BN1183_CG_00180	IPR002698	5-formyltetrahydrofolate cyclo-ligase	PIRSF006806 (PIRSF)
P. ananatis S8	BN1184_BO_00180	IPR002698	5-formyltetrahydrofolate cyclo-ligase	PIRSF006806 (PIRSF)
P. ananatis AJ13355	PantAJ13_A_29490	IPR002698	5-formyltetrahydrofolate cyclo-ligase	PIRSF006806 (PIRSF)
P. ananatis LMG20103	PantLMG20_A_35220	IPR002698	5-formyltetrahydrofolate cyclo-ligase	PIRSF006806 (PIRSF)
P. ananatis LMG5342	PantLMG53_A_09700	IPR002698	5-formyltetrahydrofolate cyclo-ligase	PIRSF006806 (PIRSF)
P. ananatis PA13	PantPA13_B_10210	IPR002698	5-formyltetrahydrofolate cyclo-ligase	PIRSF006806 (PIRSF)
P. ananatis S6	BN1182_CD_00190	IPR024185	5-formyltetrahydrofolate cyclo-ligase-like domain	G3DSA:3.40.50.10420 (GENE3D)
P. ananatis S7	BN1183_CG_00180	IPR024185	5-formyltetrahydrofolate cyclo-ligase-like domain	G3DSA:3.40.50.10420 (GENE3D)
P. ananatis S8	BN1184_BO_00180	IPR024185	5-formyltetrahydrofolate cyclo-ligase-like domain	G3DSA:3.40.50.10420 (GENE3D)
P. ananatis AJ13355	PantAJ13_A_29490	IPR024185	5-formyltetrahydrofolate cyclo-ligase-like domain	G3DSA:3.40.50.10420 (GENE3D)
P. ananatis LMG20103	PantLMG20_A_35220	IPR024185	5-formyltetrahydrofolate cyclo-ligase-like domain	G3DSA:3.40.50.10420 (GENE3D)
P. ananatis LMG5342	PantLMG53_A_09700	IPR024185	5-formyltetrahydrofolate cyclo-ligase-like domain	G3DSA:3.40.50.10420 (GENE3D)
P. ananatis PA13	PantPA13_B_10210	IPR024185	5-formyltetrahydrofolate cyclo-ligase-like domain	G3DSA:3.40.50.10420 (GENE3D)
P. ananatis S6	BN1182_AA_00150	IPR027577	5-histidylcysteine sulfoxide synthase	TIGR04344 (TIGRFAM)
P. ananatis S7	BN1183_AA_00140	IPR027577	5-histidylcysteine sulfoxide synthase	TIGR04344 (TIGRFAM)
P. ananatis S8	BN1184_AA_00140	IPR027577	5-histidylcysteine sulfoxide synthase	TIGR04344 (TIGRFAM)
P. ananatis AJ13355	PantAJ13_A_39110	IPR027577	5-histidylcysteine sulfoxide synthase	TIGR04344 (TIGRFAM)
P. ananatis LMG20103	PantLMG20_A_00140	IPR027577	5-histidylcysteine sulfoxide synthase	TIGR04344 (TIGRFAM)
P. ananatis LMG5342	PantLMG53_A_00800	IPR027577	5-histidylcysteine sulfoxide synthase	TIGR04344 (TIGRFAM)
P. ananatis PA13	PantPA13_B_00780	IPR027577	5-histidylcysteine sulfoxide synthase	TIGR04344 (TIGRFAM)
P. ananatis S6	BN1182_AK_00130	IPR007045	5-keto 4-deoxyuronate isomerase	PIRSF006625 (PIRSF)
P. ananatis S7	BN1183_AF_00470	IPR007045	5-keto 4-deoxyuronate isomerase	PIRSF006625 (PIRSF)
P. ananatis S8	BN1184_AF_00410	IPR007045	5-keto 4-deoxyuronate isomerase	PIRSF006625 (PIRSF)
P. ananatis AJ13355	PantAJ13_A_45790	IPR007045	5-keto 4-deoxyuronate isomerase	PIRSF006625 (PIRSF)
P. ananatis LMG20103	PantLMG20_A_06650	IPR007045	5-keto 4-deoxyuronate isomerase	PIRSF006625 (PIRSF)
P. ananatis LMG5342	PantLMG53_A_40160	IPR007045	5-keto 4-deoxyuronate isomerase	PIRSF006625 (PIRSF)
P. ananatis PA13	PantPA13_B_40770	IPR007045	5-keto 4-deoxyuronate isomerase	PIRSF006625 (PIRSF)
P. ananatis S6	BN1182_AK_00130	IPR027447	5-keto-4-deoxyuronate isomerase, C-terminal domain	G3DSA:2.60.120.500 (GENE3D)
P. ananatis S7	BN1183_AF_00470	IPR027447	5-keto-4-deoxyuronate isomerase, C-terminal domain	G3DSA:2.60.120.500 (GENE3D)
P. ananatis S8	BN1184_AF_00410	IPR027447	5-keto-4-deoxyuronate isomerase, C-terminal domain	G3DSA:2.60.120.500 (GENE3D)
P. ananatis AJ13355	PantAJ13_A_45790	IPR027447	5-keto-4-deoxyuronate isomerase, C-terminal domain	G3DSA:2.60.120.500 (GENE3D)
P. ananatis LMG20103	PantLMG20_A_06650	IPR027447	5-keto-4-deoxyuronate isomerase, C-terminal domain	G3DSA:2.60.120.500 (GENE3D)
P. ananatis LMG5342	PantLMG53_A_40160	IPR027447	5-keto-4-deoxyuronate isomerase, C-terminal domain	G3DSA:2.60.120.500 (GENE3D)
P. ananatis PA13	PantPA13_B_40770	IPR027447	5-keto-4-deoxyuronate isomerase, C-terminal domain	G3DSA:2.60.120.500 (GENE3D)
P. ananatis S6	BN1182_AK_00130	IPR027449	5-keto-4-deoxyuronate isomerase, N-terminal domain	G3DSA:2.60.120.520 (GENE3D)
P. ananatis S7	BN1183_AF_00470	IPR027449	5-keto-4-deoxyuronate isomerase, N-terminal domain	G3DSA:2.60.120.520 (GENE3D)
P. ananatis S8	BN1184_AF_00410	IPR027449	5-keto-4-deoxyuronate isomerase, N-terminal domain	G3DSA:2.60.120.520 (GENE3D)
P. ananatis AJ13355	PantAJ13_A_45790	IPR027449	5-keto-4-deoxyuronate isomerase, N-terminal domain	G3DSA:2.60.120.520 (GENE3D)
P. ananatis LMG20103	PantLMG20_A_06650	IPR027449	5-keto-4-deoxyuronate isomerase, N-terminal domain	G3DSA:2.60.120.520 (GENE3D)
P. ananatis LMG5342	PantLMG53_A_40160	IPR027449	5-keto-4-deoxyuronate isomerase, N-terminal domain	G3DSA:2.60.120.520 (GENE3D)
P. ananatis PA13	PantPA13_B_40770	IPR027449	5-keto-4-deoxyuronate isomerase, N-terminal domain	G3DSA:2.60.120.520 (GENE3D)
P. ananatis S6	BN1182_CJ_00450	IPR006423	5-nucleotidase lipoprotein e(P4)	PIRSF019271 (PIRSF)
P. ananatis S7	BN1183_CJ_00440	IPR006423	5-nucleotidase lipoprotein e(P4)	PIRSF019271 (PIRSF)
P. ananatis S8	BN1184_BT_00460	IPR006423	5-nucleotidase lipoprotein e(P4)	PIRSF019271 (PIRSF)
P. ananatis AJ13355	PantAJ13_A_32990	IPR006423	5-nucleotidase lipoprotein e(P4)	PIRSF019271 (PIRSF)
P. ananatis LMG20103	PantLMG20_A_38000	IPR006423	5-nucleotidase lipoprotein e(P4)	PIRSF019271 (PIRSF)
P. ananatis LMG5342	PantLMG53_A_06830	IPR006423	5-nucleotidase lipoprotein e(P4)	PIRSF019271 (PIRSF)
P. ananatis PA13	PantPA13_B_06890	IPR006423	5-nucleotidase lipoprotein e(P4)	PIRSF019271 (PIRSF)
P. ananatis S6	BN1182_AS_00700	IPR006146	5'-Nucleotidase, conserved site	PS00786 (PROSITE_PATTERNS)
P. ananatis S7	BN1183_AN_01260	IPR006146	5'-Nucleotidase, conserved site	PS00786 (PROSITE_PATTERNS)
P. ananatis S8	BN1184_AM_01280	IPR006146	5'-Nucleotidase, conserved site	PS00786 (PROSITE_PATTERNS)
P. ananatis AJ13355	PantAJ13_A_04210	IPR006146	5'-Nucleotidase, conserved site	PS00786 (PROSITE_PATTERNS)
P. ananatis LMG20103	PantLMG20_A_11610	IPR006146	5'-Nucleotidase, conserved site	PS00786 (PROSITE_PATTERNS)
P. ananatis LMG5342	PantLMG53_A_35200	IPR006146	5'-Nucleotidase, conserved site	PS00786 (PROSITE_PATTERNS)
P. ananatis PA13	PantPA13_B_35810	IPR006146	5'-Nucleotidase, conserved site	PS00786 (PROSITE_PATTERNS)
P. ananatis S6	BN1182_CJ_01130	IPR006146	5'-Nucleotidase, conserved site	PS00786 (PROSITE_PATTERNS)
P. ananatis S7	BN1183_CJ_01180	IPR006146	5'-Nucleotidase, conserved site	PS00785 (PROSITE_PATTERNS)
P. ananatis S8	BN1184_BU_00400	IPR006146	5'-Nucleotidase, conserved site	PS00786 (PROSITE_PATTERNS)
P. ananatis AJ13355	PantAJ13_A_33730	IPR006146	5'-Nucleotidase, conserved site	PS00785 (PROSITE_PATTERNS)
P. ananatis LMG20103	PantLMG20_A_38760	IPR006146	5'-Nucleotidase, conserved site	PS00786 (PROSITE_PATTERNS)
P. ananatis LMG5342	PantLMG53_A_06090	IPR006146	5'-Nucleotidase, conserved site	PS00785 (PROSITE_PATTERNS)
P. ananatis PA13	PantPA13_B_06140	IPR006146	5'-Nucleotidase, conserved site	PS00786 (PROSITE_PATTERNS)
P. ananatis S6	BN1182_AS_00700	IPR008334	5'-Nucleotidase, C-terminal	G3DSA:3.90.780.10 (GENE3D)
P. ananatis S7	BN1183_AN_01260	IPR008334	5'-Nucleotidase, C-terminal	PF02872 (PFAM)
P. ananatis S8	BN1184_AM_01280	IPR008334	5'-Nucleotidase, C-terminal	PF02872 (PFAM)
P. ananatis AJ13355	PantAJ13_A_04210	IPR008334	5'-Nucleotidase, C-terminal	PF02872 (PFAM)
P. ananatis LMG20103	PantLMG20_A_11610	IPR008334	5'-Nucleotidase, C-terminal	PF02872 (PFAM)
P. ananatis LMG5342	PantLMG53_A_35200	IPR008334	5'-Nucleotidase, C-terminal	G3DSA:3.90.780.10 (GENE3D)
P. ananatis PA13	PantPA13_B_35810	IPR008334	5'-Nucleotidase, C-terminal	G3DSA:3.90.780.10 (GENE3D)
P. ananatis S6	BN1182_CJ_01130	IPR008334	5'-Nucleotidase, C-terminal	PF02872 (PFAM)
P. ananatis S7	BN1183_CJ_01180	IPR008334	5'-Nucleotidase, C-terminal	PF02872 (PFAM)
P. ananatis S8	BN1184_BU_00400	IPR008334	5'-Nucleotidase, C-terminal	PF02872 (PFAM)
P. ananatis AJ13355	PantAJ13_A_33730	IPR008334	5'-Nucleotidase, C-terminal	PF02872 (PFAM)
P. ananatis LMG20103	PantLMG20_A_38760	IPR008334	5'-Nucleotidase, C-terminal	G3DSA:3.90.780.10 (GENE3D)
P. ananatis LMG5342	PantLMG53_A_06090	IPR008334	5'-Nucleotidase, C-terminal	PF02872 (PFAM)
P. ananatis PA13	PantPA13_B_06140	IPR008334	5'-Nucleotidase, C-terminal	PF02872 (PFAM)
P. ananatis S6	BN1182_AS_00700	IPR006179	5'-Nucleotidase/apyrase	PR01607 (PRINTS)
P. ananatis S7	BN1183_AN_01260	IPR006179	5'-Nucleotidase/apyrase	PR01607 (PRINTS)
P. ananatis S8	BN1184_AM_01280	IPR006179	5'-Nucleotidase/apyrase	PR01607 (PRINTS)
P. ananatis AJ13355	PantAJ13_A_04210	IPR006179	5'-Nucleotidase/apyrase	PR01607 (PRINTS)
P. ananatis LMG20103	PantLMG20_A_11610	IPR006179	5'-Nucleotidase/apyrase	PR01607 (PRINTS)
P. ananatis LMG5342	PantLMG53_A_35200	IPR006179	5'-Nucleotidase/apyrase	PR01607 (PRINTS)
P. ananatis PA13	PantPA13_B_35810	IPR006179	5'-Nucleotidase/apyrase	PR01607 (PRINTS)
P. ananatis S6	BN1182_CJ_01130	IPR006179	5'-Nucleotidase/apyrase	PR01607 (PRINTS)
P. ananatis S7	BN1183_CJ_01180	IPR006179	5'-Nucleotidase/apyrase	PR01607 (PRINTS)
P. ananatis S8	BN1184_BU_00400	IPR006179	5'-Nucleotidase/apyrase	PR01607 (PRINTS)
P. ananatis AJ13355	PantAJ13_A_33730	IPR006179	5'-Nucleotidase/apyrase	PR01607 (PRINTS)
P. ananatis LMG20103	PantLMG20_A_38760	IPR006179	5'-Nucleotidase/apyrase	PR01607 (PRINTS)
P. ananatis LMG5342	PantLMG53_A_06090	IPR006179	5'-Nucleotidase/apyrase	PR01607 (PRINTS)
P. ananatis PA13	PantPA13_B_06140	IPR006179	5'-Nucleotidase/apyrase	PR01607 (PRINTS)
P. ananatis S6	BN1182_AS_00050	IPR002180	6,7-dimethyl-8-ribityllumazine synthase	TIGR00114 (TIGRFAM)
P. ananatis S7	BN1183_AN_00630	IPR002180	6,7-dimethyl-8-ribityllumazine synthase	TIGR00114 (TIGRFAM)
P. ananatis S8	BN1184_AM_00640	IPR002180	6,7-dimethyl-8-ribityllumazine synthase	G3DSA:3.40.50.960 (GENE3D)
P. ananatis AJ13355	PantAJ13_A_03570	IPR002180	6,7-dimethyl-8-ribityllumazine synthase	G3DSA:3.40.50.960 (GENE3D)
P. ananatis LMG20103	PantLMG20_A_10970	IPR002180	6,7-dimethyl-8-ribityllumazine synthase	G3DSA:3.40.50.960 (GENE3D)
P. ananatis LMG5342	PantLMG53_A_35840	IPR002180	6,7-dimethyl-8-ribityllumazine synthase	G3DSA:3.40.50.960 (GENE3D)
P. ananatis PA13	PantPA13_B_36460	IPR002180	6,7-dimethyl-8-ribityllumazine synthase	PF00885 (PFAM)
P. ananatis S6	BN1182_CT_00130	IPR002180	6,7-dimethyl-8-ribityllumazine synthase	G3DSA:3.40.50.960 (GENE3D)
P. ananatis S7	BN1183_CQ_00130	IPR002180	6,7-dimethyl-8-ribityllumazine synthase	G3DSA:3.40.50.960 (GENE3D)
P. ananatis S8	BN1184_CB_00140	IPR002180	6,7-dimethyl-8-ribityllumazine synthase	G3DSA:3.40.50.960 (GENE3D)
P. ananatis AJ13355	PantAJ13_B_00420	IPR002180	6,7-dimethyl-8-ribityllumazine synthase	PF00885 (PFAM)
P. ananatis LMG20103	PantLMG20_A_44180	IPR002180	6,7-dimethyl-8-ribityllumazine synthase	G3DSA:3.40.50.960 (GENE3D)
P. ananatis LMG5342	PantLMG53_B_00740	IPR002180	6,7-dimethyl-8-ribityllumazine synthase	G3DSA:3.40.50.960 (GENE3D)
P. ananatis PA13	PantPA13_A_00700	IPR002180	6,7-dimethyl-8-ribityllumazine synthase	PF00885 (PFAM)
P. ananatis S6	BN1182_CQ_00470	IPR012828	6-phosphofructokinase	TIGR02482 (TIGRFAM)
P. ananatis S7	BN1183_CN_00490	IPR012828	6-phosphofructokinase	TIGR02482 (TIGRFAM)
P. ananatis S8	BN1184_BY_01700	IPR012828	6-phosphofructokinase	TIGR02482 (TIGRFAM)
P. ananatis AJ13355	PantAJ13_A_37900	IPR012828	6-phosphofructokinase	TIGR02482 (TIGRFAM)
P. ananatis LMG20103	PantLMG20_A_42880	IPR012828	6-phosphofructokinase	TIGR02482 (TIGRFAM)
P. ananatis LMG5342	PantLMG53_A_01930	IPR012828	6-phosphofructokinase	TIGR02482 (TIGRFAM)
P. ananatis PA13	PantPA13_B_01960	IPR012828	6-phosphofructokinase	TIGR02482 (TIGRFAM)
P. ananatis S6	BN1182_BN_01250	IPR006114	6-phosphogluconate dehydrogenase, C-terminal	PF00393 (PFAM)
P. ananatis S7	BN1183_BH_00270	IPR006114	6-phosphogluconate dehydrogenase, C-terminal	PF00393 (PFAM)
P. ananatis S8	BN1184_BC_01450	IPR006114	6-phosphogluconate dehydrogenase, C-terminal	PF00393 (PFAM)
P. ananatis AJ13355	PantAJ13_A_21840	IPR006114	6-phosphogluconate dehydrogenase, C-terminal	PF00393 (PFAM)
P. ananatis LMG20103	PantLMG20_A_27370	IPR006114	6-phosphogluconate dehydrogenase, C-terminal	PF00393 (PFAM)
P. ananatis LMG5342	PantLMG53_A_17460	IPR006114	6-phosphogluconate dehydrogenase, C-terminal	PF00393 (PFAM)
P. ananatis PA13	PantPA13_B_17630	IPR006114	6-phosphogluconate dehydrogenase, C-terminal	PF00393 (PFAM)
P. ananatis S6	BN1182_AA_01170	IPR008927	6-phosphogluconate dehydrogenase, C-terminal-like	SSF48179 (SUPERFAMILY)
P. ananatis S7	BN1183_AA_01180	IPR008927	6-phosphogluconate dehydrogenase, C-terminal-like	SSF48179 (SUPERFAMILY)
P. ananatis S8	BN1184_AA_01170	IPR008927	6-phosphogluconate dehydrogenase, C-terminal-like	SSF48179 (SUPERFAMILY)
P. ananatis AJ13355	PantAJ13_A_40160	IPR008927	6-phosphogluconate dehydrogenase, C-terminal-like	SSF48179 (SUPERFAMILY)
P. ananatis LMG20103	PantLMG20_A_01160	IPR008927	6-phosphogluconate dehydrogenase, C-terminal-like	SSF48179 (SUPERFAMILY)
P. ananatis LMG5342	PantLMG53_A_46800	IPR008927	6-phosphogluconate dehydrogenase, C-terminal-like	SSF48179 (SUPERFAMILY)
P. ananatis PA13	PantPA13_B_47290	IPR008927	6-phosphogluconate dehydrogenase, C-terminal-like	SSF48179 (SUPERFAMILY)
P. ananatis S6	BN1182_AA_01600	IPR008927	6-phosphogluconate dehydrogenase, C-terminal-like	SSF48179 (SUPERFAMILY)
P. ananatis S7	BN1183_AA_01620	IPR008927	6-phosphogluconate dehydrogenase, C-terminal-like	SSF48179 (SUPERFAMILY)
P. ananatis S8	BN1184_AA_01610	IPR008927	6-phosphogluconate dehydrogenase, C-terminal-like	SSF48179 (SUPERFAMILY)
P. ananatis AJ13355	PantAJ13_A_40610	IPR008927	6-phosphogluconate dehydrogenase, C-terminal-like	SSF48179 (SUPERFAMILY)
P. ananatis LMG20103	PantLMG20_A_01610	IPR008927	6-phosphogluconate dehydrogenase, C-terminal-like	SSF48179 (SUPERFAMILY)
P. ananatis LMG5342	PantLMG53_A_46330	IPR008927	6-phosphogluconate dehydrogenase, C-terminal-like	SSF48179 (SUPERFAMILY)
P. ananatis PA13	PantPA13_B_46840	IPR008927	6-phosphogluconate dehydrogenase, C-terminal-like	SSF48179 (SUPERFAMILY)
P. ananatis S6	BN1182_AA_02140	IPR008927	6-phosphogluconate dehydrogenase, C-terminal-like	SSF48179 (SUPERFAMILY)
P. ananatis S7	BN1183_AB_00450	IPR008927	6-phosphogluconate dehydrogenase, C-terminal-like	SSF48179 (SUPERFAMILY)
P. ananatis S8	BN1184_AA_02170	IPR008927	6-phosphogluconate dehydrogenase, C-terminal-like	SSF48179 (SUPERFAMILY)
P. ananatis AJ13355	PantAJ13_A_41160	IPR008927	6-phosphogluconate dehydrogenase, C-terminal-like	SSF48179 (SUPERFAMILY)
P. ananatis LMG20103	PantLMG20_A_02190	IPR008927	6-phosphogluconate dehydrogenase, C-terminal-like	SSF48179 (SUPERFAMILY)
P. ananatis LMG5342	PantLMG53_A_45810	IPR008927	6-phosphogluconate dehydrogenase, C-terminal-like	SSF48179 (SUPERFAMILY)
P. ananatis PA13	PantPA13_B_46320	IPR008927	6-phosphogluconate dehydrogenase, C-terminal-like	SSF48179 (SUPERFAMILY)
P. ananatis S6	BN1182_AR_00350	IPR008927	6-phosphogluconate dehydrogenase, C-terminal-like	SSF48179 (SUPERFAMILY)
P. ananatis S7	BN1183_AN_00330	IPR008927	6-phosphogluconate dehydrogenase, C-terminal-like	SSF48179 (SUPERFAMILY)
P. ananatis S8	BN1184_AM_00340	IPR008927	6-phosphogluconate dehydrogenase, C-terminal-like	SSF48179 (SUPERFAMILY)
P. ananatis AJ13355	PantAJ13_A_03260	IPR008927	6-phosphogluconate dehydrogenase, C-terminal-like	SSF48179 (SUPERFAMILY)
P. ananatis LMG20103	PantLMG20_A_10670	IPR008927	6-phosphogluconate dehydrogenase, C-terminal-like	SSF48179 (SUPERFAMILY)
P. ananatis LMG5342	PantLMG53_A_36130	IPR008927	6-phosphogluconate dehydrogenase, C-terminal-like	SSF48179 (SUPERFAMILY)
P. ananatis PA13	PantPA13_B_36770	IPR008927	6-phosphogluconate dehydrogenase, C-terminal-like	SSF48179 (SUPERFAMILY)
P. ananatis S6	BN1182_AS_00140	IPR008927	6-phosphogluconate dehydrogenase, C-terminal-like	SSF48179 (SUPERFAMILY)
P. ananatis S7	BN1183_AN_00720	IPR008927	6-phosphogluconate dehydrogenase, C-terminal-like	SSF48179 (SUPERFAMILY)
P. ananatis S8	BN1184_AM_00730	IPR008927	6-phosphogluconate dehydrogenase, C-terminal-like	SSF48179 (SUPERFAMILY)
P. ananatis AJ13355	PantAJ13_A_03660	IPR008927	6-phosphogluconate dehydrogenase, C-terminal-like	SSF48179 (SUPERFAMILY)
P. ananatis LMG20103	PantLMG20_A_11060	IPR008927	6-phosphogluconate dehydrogenase, C-terminal-like	SSF48179 (SUPERFAMILY)
P. ananatis LMG5342	PantLMG53_A_35750	IPR008927	6-phosphogluconate dehydrogenase, C-terminal-like	SSF48179 (SUPERFAMILY)
P. ananatis PA13	PantPA13_B_36370	IPR008927	6-phosphogluconate dehydrogenase, C-terminal-like	SSF48179 (SUPERFAMILY)
P. ananatis S6	BN1182_BD_00170	IPR008927	6-phosphogluconate dehydrogenase, C-terminal-like	SSF48179 (SUPERFAMILY)
P. ananatis S7	BN1183_AX_00160	IPR008927	6-phosphogluconate dehydrogenase, C-terminal-like	SSF48179 (SUPERFAMILY)
P. ananatis S8	BN1184_AX_00160	IPR008927	6-phosphogluconate dehydrogenase, C-terminal-like	SSF48179 (SUPERFAMILY)
P. ananatis AJ13355	PantAJ13_A_14510	IPR008927	6-phosphogluconate dehydrogenase, C-terminal-like	SSF48179 (SUPERFAMILY)
P. ananatis LMG20103	PantLMG20_A_20470	IPR008927	6-phosphogluconate dehydrogenase, C-terminal-like	SSF48179 (SUPERFAMILY)
P. ananatis LMG5342	PantLMG53_A_25440	IPR008927	6-phosphogluconate dehydrogenase, C-terminal-like	SSF48179 (SUPERFAMILY)
P. ananatis PA13	PantPA13_B_25510	IPR008927	6-phosphogluconate dehydrogenase, C-terminal-like	SSF48179 (SUPERFAMILY)
P. ananatis S6	BN1182_BH_00980	IPR008927	6-phosphogluconate dehydrogenase, C-terminal-like	SSF48179 (SUPERFAMILY)
P. ananatis S7	BN1183_AY_01880	IPR008927	6-phosphogluconate dehydrogenase, C-terminal-like	SSF48179 (SUPERFAMILY)
P. ananatis S8	BN1184_AZ_01890	IPR008927	6-phosphogluconate dehydrogenase, C-terminal-like	SSF48179 (SUPERFAMILY)
P. ananatis AJ13355	PantAJ13_A_17420	IPR008927	6-phosphogluconate dehydrogenase, C-terminal-like	SSF48179 (SUPERFAMILY)
P. ananatis LMG20103	PantLMG20_A_23150	IPR008927	6-phosphogluconate dehydrogenase, C-terminal-like	SSF48179 (SUPERFAMILY)
P. ananatis LMG5342	PantLMG53_A_22630	IPR008927	6-phosphogluconate dehydrogenase, C-terminal-like	SSF48179 (SUPERFAMILY)
P. ananatis PA13	PantPA13_B_22650	IPR008927	6-phosphogluconate dehydrogenase, C-terminal-like	SSF48179 (SUPERFAMILY)
P. ananatis S6	BN1182_BN_00940	IPR008927	6-phosphogluconate dehydrogenase, C-terminal-like	SSF48179 (SUPERFAMILY)
P. ananatis S7	BN1183_BG_00020	IPR008927	6-phosphogluconate dehydrogenase, C-terminal-like	SSF48179 (SUPERFAMILY)
P. ananatis S8	BN1184_BC_01120	IPR008927	6-phosphogluconate dehydrogenase, C-terminal-like	SSF48179 (SUPERFAMILY)
P. ananatis AJ13355	PantAJ13_A_21520	IPR008927	6-phosphogluconate dehydrogenase, C-terminal-like	SSF48179 (SUPERFAMILY)
P. ananatis LMG20103	PantLMG20_A_27050	IPR008927	6-phosphogluconate dehydrogenase, C-terminal-like	SSF48179 (SUPERFAMILY)
P. ananatis LMG5342	PantLMG53_A_17790	IPR008927	6-phosphogluconate dehydrogenase, C-terminal-like	SSF48179 (SUPERFAMILY)
P. ananatis PA13	PantPA13_B_17970	IPR008927	6-phosphogluconate dehydrogenase, C-terminal-like	SSF48179 (SUPERFAMILY)
P. ananatis S6	BN1182_BN_01040	IPR008927	6-phosphogluconate dehydrogenase, C-terminal-like	SSF48179 (SUPERFAMILY)
P. ananatis S7	BN1183_BH_00040	IPR008927	6-phosphogluconate dehydrogenase, C-terminal-like	SSF48179 (SUPERFAMILY)
P. ananatis S8	BN1184_BC_01220	IPR008927	6-phosphogluconate dehydrogenase, C-terminal-like	SSF48179 (SUPERFAMILY)
P. ananatis AJ13355	PantAJ13_A_21620	IPR008927	6-phosphogluconate dehydrogenase, C-terminal-like	SSF48179 (SUPERFAMILY)
P. ananatis LMG20103	PantLMG20_A_27150	IPR008927	6-phosphogluconate dehydrogenase, C-terminal-like	SSF48179 (SUPERFAMILY)
P. ananatis LMG5342	PantLMG53_A_17690	IPR008927	6-phosphogluconate dehydrogenase, C-terminal-like	SSF48179 (SUPERFAMILY)
P. ananatis PA13	PantPA13_B_17870	IPR008927	6-phosphogluconate dehydrogenase, C-terminal-like	SSF48179 (SUPERFAMILY)
P. ananatis S6	BN1182_BN_01250	IPR008927	6-phosphogluconate dehydrogenase, C-terminal-like	SSF48179 (SUPERFAMILY)
P. ananatis S7	BN1183_BH_00270	IPR008927	6-phosphogluconate dehydrogenase, C-terminal-like	SSF48179 (SUPERFAMILY)
P. ananatis S8	BN1184_BC_01450	IPR008927	6-phosphogluconate dehydrogenase, C-terminal-like	SSF48179 (SUPERFAMILY)
P. ananatis AJ13355	PantAJ13_A_21840	IPR008927	6-phosphogluconate dehydrogenase, C-terminal-like	SSF48179 (SUPERFAMILY)
P. ananatis LMG20103	PantLMG20_A_27370	IPR008927	6-phosphogluconate dehydrogenase, C-terminal-like	SSF48179 (SUPERFAMILY)
P. ananatis LMG5342	PantLMG53_A_17460	IPR008927	6-phosphogluconate dehydrogenase, C-terminal-like	SSF48179 (SUPERFAMILY)
P. ananatis PA13	PantPA13_B_17630	IPR008927	6-phosphogluconate dehydrogenase, C-terminal-like	SSF48179 (SUPERFAMILY)
P. ananatis S6	BN1182_BQ_00820	IPR008927	6-phosphogluconate dehydrogenase, C-terminal-like	SSF48179 (SUPERFAMILY)
P. ananatis S7	BN1183_BL_00530	IPR008927	6-phosphogluconate dehydrogenase, C-terminal-like	SSF48179 (SUPERFAMILY)
P. ananatis S8	BN1184_BE_01420	IPR008927	6-phosphogluconate dehydrogenase, C-terminal-like	SSF48179 (SUPERFAMILY)
P. ananatis AJ13355	PantAJ13_A_23780	IPR008927	6-phosphogluconate dehydrogenase, C-terminal-like	SSF48179 (SUPERFAMILY)
P. ananatis LMG20103	PantLMG20_A_29290	IPR008927	6-phosphogluconate dehydrogenase, C-terminal-like	SSF48179 (SUPERFAMILY)
P. ananatis LMG5342	PantLMG53_A_15250	IPR008927	6-phosphogluconate dehydrogenase, C-terminal-like	SSF48179 (SUPERFAMILY)
P. ananatis PA13	PantPA13_B_15710	IPR008927	6-phosphogluconate dehydrogenase, C-terminal-like	SSF48179 (SUPERFAMILY)
P. ananatis S6	BN1182_BQ_01180	IPR008927	6-phosphogluconate dehydrogenase, C-terminal-like	SSF48179 (SUPERFAMILY)
P. ananatis S7	BN1183_BL_00890	IPR008927	6-phosphogluconate dehydrogenase, C-terminal-like	SSF48179 (SUPERFAMILY)
P. ananatis S8	BN1184_BE_01790	IPR008927	6-phosphogluconate dehydrogenase, C-terminal-like	SSF48179 (SUPERFAMILY)
P. ananatis AJ13355	PantAJ13_A_24140	IPR008927	6-phosphogluconate dehydrogenase, C-terminal-like	SSF48179 (SUPERFAMILY)
P. ananatis LMG20103	PantLMG20_A_29650	IPR008927	6-phosphogluconate dehydrogenase, C-terminal-like	SSF48179 (SUPERFAMILY)
P. ananatis LMG5342	PantLMG53_A_14890	IPR008927	6-phosphogluconate dehydrogenase, C-terminal-like	SSF48179 (SUPERFAMILY)
P. ananatis PA13	PantPA13_B_15350	IPR008927	6-phosphogluconate dehydrogenase, C-terminal-like	SSF48179 (SUPERFAMILY)
P. ananatis S6	BN1182_BX_00280	IPR008927	6-phosphogluconate dehydrogenase, C-terminal-like	SSF48179 (SUPERFAMILY)
P. ananatis S7	BN1183_CC_00260	IPR008927	6-phosphogluconate dehydrogenase, C-terminal-like	SSF48179 (SUPERFAMILY)
P. ananatis S8	BN1184_BM_00260	IPR008927	6-phosphogluconate dehydrogenase, C-terminal-like	SSF48179 (SUPERFAMILY)
P. ananatis AJ13355	PantAJ13_A_27990	IPR008927	6-phosphogluconate dehydrogenase, C-terminal-like	SSF48179 (SUPERFAMILY)
P. ananatis LMG20103	PantLMG20_A_33270	IPR008927	6-phosphogluconate dehydrogenase, C-terminal-like	SSF48179 (SUPERFAMILY)
P. ananatis LMG5342	PantLMG53_A_11200	IPR008927	6-phosphogluconate dehydrogenase, C-terminal-like	SSF48179 (SUPERFAMILY)
P. ananatis PA13	PantPA13_B_11730	IPR008927	6-phosphogluconate dehydrogenase, C-terminal-like	SSF48179 (SUPERFAMILY)
P. ananatis S6	BN1182_BY_00610	IPR008927	6-phosphogluconate dehydrogenase, C-terminal-like	SSF48179 (SUPERFAMILY)
P. ananatis S7	BN1183_CE_00590	IPR008927	6-phosphogluconate dehydrogenase, C-terminal-like	SSF48179 (SUPERFAMILY)
P. ananatis S8	BN1184_BN_00590	IPR008927	6-phosphogluconate dehydrogenase, C-terminal-like	SSF48179 (SUPERFAMILY)
P. ananatis AJ13355	PantAJ13_A_28740	IPR008927	6-phosphogluconate dehydrogenase, C-terminal-like	SSF48179 (SUPERFAMILY)
P. ananatis LMG20103	PantLMG20_A_34020	IPR008927	6-phosphogluconate dehydrogenase, C-terminal-like	SSF48179 (SUPERFAMILY)
P. ananatis LMG5342	PantLMG53_A_10420	IPR008927	6-phosphogluconate dehydrogenase, C-terminal-like	SSF48179 (SUPERFAMILY)
P. ananatis PA13	PantPA13_B_10950	IPR008927	6-phosphogluconate dehydrogenase, C-terminal-like	SSF48179 (SUPERFAMILY)
P. ananatis S6	BN1182_CJ_00540	IPR008927	6-phosphogluconate dehydrogenase, C-terminal-like	SSF48179 (SUPERFAMILY)
P. ananatis S7	BN1183_CJ_00530	IPR008927	6-phosphogluconate dehydrogenase, C-terminal-like	SSF48179 (SUPERFAMILY)
P. ananatis S8	BN1184_BT_00550	IPR008927	6-phosphogluconate dehydrogenase, C-terminal-like	SSF48179 (SUPERFAMILY)
P. ananatis AJ13355	PantAJ13_A_33080	IPR008927	6-phosphogluconate dehydrogenase, C-terminal-like	SSF48179 (SUPERFAMILY)
P. ananatis LMG20103	PantLMG20_A_38090	IPR008927	6-phosphogluconate dehydrogenase, C-terminal-like	SSF48179 (SUPERFAMILY)
P. ananatis LMG5342	PantLMG53_A_06740	IPR008927	6-phosphogluconate dehydrogenase, C-terminal-like	SSF48179 (SUPERFAMILY)
P. ananatis PA13	PantPA13_B_06800	IPR008927	6-phosphogluconate dehydrogenase, C-terminal-like	SSF48179 (SUPERFAMILY)
P. ananatis S6	BN1182_CJ_00920	IPR008927	6-phosphogluconate dehydrogenase, C-terminal-like	SSF48179 (SUPERFAMILY)
P. ananatis S7	BN1183_CJ_00960	IPR008927	6-phosphogluconate dehydrogenase, C-terminal-like	SSF48179 (SUPERFAMILY)
P. ananatis S8	BN1184_BU_00180	IPR008927	6-phosphogluconate dehydrogenase, C-terminal-like	SSF48179 (SUPERFAMILY)
P. ananatis AJ13355	PantAJ13_A_33520	IPR008927	6-phosphogluconate dehydrogenase, C-terminal-like	SSF48179 (SUPERFAMILY)
P. ananatis LMG20103	PantLMG20_A_38540	IPR008927	6-phosphogluconate dehydrogenase, C-terminal-like	SSF48179 (SUPERFAMILY)
P. ananatis LMG5342	PantLMG53_A_06310	IPR008927	6-phosphogluconate dehydrogenase, C-terminal-like	SSF48179 (SUPERFAMILY)
P. ananatis PA13	PantPA13_B_06360	IPR008927	6-phosphogluconate dehydrogenase, C-terminal-like	SSF48179 (SUPERFAMILY)
P. ananatis S6	BN1182_CO_00040	IPR008927	6-phosphogluconate dehydrogenase, C-terminal-like	SSF48179 (SUPERFAMILY)
P. ananatis S7	BN1183_CM_00670	IPR008927	6-phosphogluconate dehydrogenase, C-terminal-like	SSF48179 (SUPERFAMILY)
P. ananatis S8	BN1184_BY_01030	IPR008927	6-phosphogluconate dehydrogenase, C-terminal-like	SSF48179 (SUPERFAMILY)
P. ananatis AJ13355	PantAJ13_A_37210	IPR008927	6-phosphogluconate dehydrogenase, C-terminal-like	SSF48179 (SUPERFAMILY)
P. ananatis LMG20103	PantLMG20_A_42200	IPR008927	6-phosphogluconate dehydrogenase, C-terminal-like	SSF48179 (SUPERFAMILY)
P. ananatis LMG5342	PantLMG53_A_02610	IPR008927	6-phosphogluconate dehydrogenase, C-terminal-like	SSF48179 (SUPERFAMILY)
P. ananatis PA13	PantPA13_B_02660	IPR008927	6-phosphogluconate dehydrogenase, C-terminal-like	SSF48179 (SUPERFAMILY)
P. ananatis S6	BN1182_CQ_00570	IPR008927	6-phosphogluconate dehydrogenase, C-terminal-like	SSF48179 (SUPERFAMILY)
P. ananatis S7	BN1183_CN_00590	IPR008927	6-phosphogluconate dehydrogenase, C-terminal-like	SSF48179 (SUPERFAMILY)
P. ananatis S8	BN1184_BY_01790	IPR008927	6-phosphogluconate dehydrogenase, C-terminal-like	SSF48179 (SUPERFAMILY)
P. ananatis AJ13355	PantAJ13_A_38000	IPR008927	6-phosphogluconate dehydrogenase, C-terminal-like	SSF48179 (SUPERFAMILY)
P. ananatis LMG20103	PantLMG20_A_42980	IPR008927	6-phosphogluconate dehydrogenase, C-terminal-like	SSF48179 (SUPERFAMILY)
P. ananatis LMG5342	PantLMG53_A_01830	IPR008927	6-phosphogluconate dehydrogenase, C-terminal-like	SSF48179 (SUPERFAMILY)
P. ananatis PA13	PantPA13_B_01870	IPR008927	6-phosphogluconate dehydrogenase, C-terminal-like	SSF48179 (SUPERFAMILY)
P. ananatis PA13	PantPA13_A_00870	IPR008927	6-phosphogluconate dehydrogenase, C-terminal-like	SSF48179 (SUPERFAMILY)
P. ananatis LMG5342	PantLMG53_A_16950	IPR008927	6-phosphogluconate dehydrogenase, C-terminal-like	SSF48179 (SUPERFAMILY)
P. ananatis S6	BN1182_BO_00320	IPR008927	6-phosphogluconate dehydrogenase, C-terminal-like	SSF48179 (SUPERFAMILY)
P. ananatis S7	BN1183_BI_00330	IPR008927	6-phosphogluconate dehydrogenase, C-terminal-like	SSF48179 (SUPERFAMILY)
P. ananatis S8	BN1184_BD_00330	IPR008927	6-phosphogluconate dehydrogenase, C-terminal-like	SSF48179 (SUPERFAMILY)
P. ananatis AJ13355	PantAJ13_A_22270	IPR008927	6-phosphogluconate dehydrogenase, C-terminal-like	SSF48179 (SUPERFAMILY)
P. ananatis LMG20103	PantLMG20_A_27810	IPR008927	6-phosphogluconate dehydrogenase, C-terminal-like	SSF48179 (SUPERFAMILY)
P. ananatis S8	BN1184_CB_00300	IPR008927	6-phosphogluconate dehydrogenase, C-terminal-like	SSF48179 (SUPERFAMILY)
P. ananatis LMG20103	PantLMG20_A_44340	IPR008927	6-phosphogluconate dehydrogenase, C-terminal-like	SSF48179 (SUPERFAMILY)
P. ananatis AJ13355	PantAJ13_B_00260	IPR008927	6-phosphogluconate dehydrogenase, C-terminal-like	SSF48179 (SUPERFAMILY)
P. ananatis S7	BN1183_CQ_00290	IPR008927	6-phosphogluconate dehydrogenase, C-terminal-like	SSF48179 (SUPERFAMILY)
P. ananatis LMG5342	PantLMG53_B_00900	IPR008927	6-phosphogluconate dehydrogenase, C-terminal-like	SSF48179 (SUPERFAMILY)
P. ananatis S6	BN1182_CT_00290	IPR008927	6-phosphogluconate dehydrogenase, C-terminal-like	SSF48179 (SUPERFAMILY)
P. ananatis S6	BN1182_BN_01250	IPR006113	6-phosphogluconate dehydrogenase, decarboxylating	PIRSF000109 (PIRSF)
P. ananatis S7	BN1183_BH_00270	IPR006113	6-phosphogluconate dehydrogenase, decarboxylating	PIRSF000109 (PIRSF)
P. ananatis S8	BN1184_BC_01450	IPR006113	6-phosphogluconate dehydrogenase, decarboxylating	PIRSF000109 (PIRSF)
P. ananatis AJ13355	PantAJ13_A_21840	IPR006113	6-phosphogluconate dehydrogenase, decarboxylating	PIRSF000109 (PIRSF)
P. ananatis LMG20103	PantLMG20_A_27370	IPR006113	6-phosphogluconate dehydrogenase, decarboxylating	PIRSF000109 (PIRSF)
P. ananatis LMG5342	PantLMG53_A_17460	IPR006113	6-phosphogluconate dehydrogenase, decarboxylating	PIRSF000109 (PIRSF)
P. ananatis PA13	PantPA13_B_17630	IPR006113	6-phosphogluconate dehydrogenase, decarboxylating	PIRSF000109 (PIRSF)
P. ananatis S6	BN1182_BD_00170	IPR006115	6-phosphogluconate dehydrogenase, NADP-binding	PF03446 (PFAM)
P. ananatis S7	BN1183_AX_00160	IPR006115	6-phosphogluconate dehydrogenase, NADP-binding	PF03446 (PFAM)
P. ananatis S8	BN1184_AX_00160	IPR006115	6-phosphogluconate dehydrogenase, NADP-binding	PF03446 (PFAM)
P. ananatis AJ13355	PantAJ13_A_14510	IPR006115	6-phosphogluconate dehydrogenase, NADP-binding	PF03446 (PFAM)
P. ananatis LMG20103	PantLMG20_A_20470	IPR006115	6-phosphogluconate dehydrogenase, NADP-binding	PF03446 (PFAM)
P. ananatis LMG5342	PantLMG53_A_25440	IPR006115	6-phosphogluconate dehydrogenase, NADP-binding	PF03446 (PFAM)
P. ananatis PA13	PantPA13_B_25510	IPR006115	6-phosphogluconate dehydrogenase, NADP-binding	PF03446 (PFAM)
P. ananatis S6	BN1182_BN_01040	IPR006115	6-phosphogluconate dehydrogenase, NADP-binding	PF03446 (PFAM)
P. ananatis S7	BN1183_BH_00040	IPR006115	6-phosphogluconate dehydrogenase, NADP-binding	PF03446 (PFAM)
P. ananatis S8	BN1184_BC_01220	IPR006115	6-phosphogluconate dehydrogenase, NADP-binding	PF03446 (PFAM)
P. ananatis AJ13355	PantAJ13_A_21620	IPR006115	6-phosphogluconate dehydrogenase, NADP-binding	PF03446 (PFAM)
P. ananatis LMG20103	PantLMG20_A_27150	IPR006115	6-phosphogluconate dehydrogenase, NADP-binding	PF03446 (PFAM)
P. ananatis LMG5342	PantLMG53_A_17690	IPR006115	6-phosphogluconate dehydrogenase, NADP-binding	PF03446 (PFAM)
P. ananatis PA13	PantPA13_B_17870	IPR006115	6-phosphogluconate dehydrogenase, NADP-binding	PF03446 (PFAM)
P. ananatis S6	BN1182_BN_01250	IPR006115	6-phosphogluconate dehydrogenase, NADP-binding	PF03446 (PFAM)
P. ananatis S7	BN1183_BH_00270	IPR006115	6-phosphogluconate dehydrogenase, NADP-binding	PF03446 (PFAM)
P. ananatis S8	BN1184_BC_01450	IPR006115	6-phosphogluconate dehydrogenase, NADP-binding	PF03446 (PFAM)
P. ananatis AJ13355	PantAJ13_A_21840	IPR006115	6-phosphogluconate dehydrogenase, NADP-binding	PF03446 (PFAM)
P. ananatis LMG20103	PantLMG20_A_27370	IPR006115	6-phosphogluconate dehydrogenase, NADP-binding	PF03446 (PFAM)
P. ananatis LMG5342	PantLMG53_A_17460	IPR006115	6-phosphogluconate dehydrogenase, NADP-binding	PF03446 (PFAM)
P. ananatis PA13	PantPA13_B_17630	IPR006115	6-phosphogluconate dehydrogenase, NADP-binding	PF03446 (PFAM)
P. ananatis S6	BN1182_BY_00610	IPR006115	6-phosphogluconate dehydrogenase, NADP-binding	PF03446 (PFAM)
P. ananatis S7	BN1183_CE_00590	IPR006115	6-phosphogluconate dehydrogenase, NADP-binding	PF03446 (PFAM)
P. ananatis S8	BN1184_BN_00590	IPR006115	6-phosphogluconate dehydrogenase, NADP-binding	PF03446 (PFAM)
P. ananatis AJ13355	PantAJ13_A_28740	IPR006115	6-phosphogluconate dehydrogenase, NADP-binding	PF03446 (PFAM)
P. ananatis LMG20103	PantLMG20_A_34020	IPR006115	6-phosphogluconate dehydrogenase, NADP-binding	PF03446 (PFAM)
P. ananatis LMG5342	PantLMG53_A_10420	IPR006115	6-phosphogluconate dehydrogenase, NADP-binding	PF03446 (PFAM)
P. ananatis PA13	PantPA13_B_10950	IPR006115	6-phosphogluconate dehydrogenase, NADP-binding	PF03446 (PFAM)
P. ananatis S6	BN1182_CJ_00920	IPR006115	6-phosphogluconate dehydrogenase, NADP-binding	PF03446 (PFAM)
P. ananatis S7	BN1183_CJ_00960	IPR006115	6-phosphogluconate dehydrogenase, NADP-binding	PF03446 (PFAM)
P. ananatis S8	BN1184_BU_00180	IPR006115	6-phosphogluconate dehydrogenase, NADP-binding	PF03446 (PFAM)
P. ananatis AJ13355	PantAJ13_A_33520	IPR006115	6-phosphogluconate dehydrogenase, NADP-binding	PF03446 (PFAM)
P. ananatis LMG20103	PantLMG20_A_38540	IPR006115	6-phosphogluconate dehydrogenase, NADP-binding	PF03446 (PFAM)
P. ananatis LMG5342	PantLMG53_A_06310	IPR006115	6-phosphogluconate dehydrogenase, NADP-binding	PF03446 (PFAM)
P. ananatis PA13	PantPA13_B_06360	IPR006115	6-phosphogluconate dehydrogenase, NADP-binding	PF03446 (PFAM)
P. ananatis S6	BN1182_BN_01250	IPR006184	6-phosphogluconate-binding site	PS00461 (PROSITE_PATTERNS)
P. ananatis S7	BN1183_BH_00270	IPR006184	6-phosphogluconate-binding site	PS00461 (PROSITE_PATTERNS)
P. ananatis S8	BN1184_BC_01450	IPR006184	6-phosphogluconate-binding site	PS00461 (PROSITE_PATTERNS)
P. ananatis AJ13355	PantAJ13_A_21840	IPR006184	6-phosphogluconate-binding site	PS00461 (PROSITE_PATTERNS)
P. ananatis LMG20103	PantLMG20_A_27370	IPR006184	6-phosphogluconate-binding site	PS00461 (PROSITE_PATTERNS)
P. ananatis LMG5342	PantLMG53_A_17460	IPR006184	6-phosphogluconate-binding site	PS00461 (PROSITE_PATTERNS)
P. ananatis PA13	PantPA13_B_17630	IPR006184	6-phosphogluconate-binding site	PS00461 (PROSITE_PATTERNS)
P. ananatis S6	BN1182_AV_01290	IPR022528	6-phosphogluconolactonase, YbhE-type	MF_01605 (HAMAP)
P. ananatis S7	BN1183_AQ_00220	IPR022528	6-phosphogluconolactonase, YbhE-type	MF_01605 (HAMAP)
P. ananatis S8	BN1184_AQ_00220	IPR022528	6-phosphogluconolactonase, YbhE-type	MF_01605 (HAMAP)
P. ananatis AJ13355	PantAJ13_A_06500	IPR022528	6-phosphogluconolactonase, YbhE-type	MF_01605 (HAMAP)
P. ananatis LMG20103	PantLMG20_A_13580	IPR022528	6-phosphogluconolactonase, YbhE-type	MF_01605 (HAMAP)
P. ananatis LMG5342	PantLMG53_A_33140	IPR022528	6-phosphogluconolactonase, YbhE-type	MF_01605 (HAMAP)
P. ananatis PA13	PantPA13_B_33130	IPR022528	6-phosphogluconolactonase, YbhE-type	MF_01605 (HAMAP)
P. ananatis S6	BN1182_BY_00430	IPR007115	6-pyruvoyl tetrahydropterin synthase/QueD family protein	PIRSF006113 (PIRSF)
P. ananatis S7	BN1183_CE_00440	IPR007115	6-pyruvoyl tetrahydropterin synthase/QueD family protein	PIRSF006113 (PIRSF)
P. ananatis S8	BN1184_BN_00440	IPR007115	6-pyruvoyl tetrahydropterin synthase/QueD family protein	PIRSF006113 (PIRSF)
P. ananatis AJ13355	PantAJ13_A_28600	IPR007115	6-pyruvoyl tetrahydropterin synthase/QueD family protein	PIRSF006113 (PIRSF)
P. ananatis LMG20103	PantLMG20_A_33870	IPR007115	6-pyruvoyl tetrahydropterin synthase/QueD family protein	PIRSF006113 (PIRSF)
P. ananatis LMG5342	PantLMG53_A_10580	IPR007115	6-pyruvoyl tetrahydropterin synthase/QueD family protein	PIRSF006113 (PIRSF)
P. ananatis PA13	PantPA13_B_11110	IPR007115	6-pyruvoyl tetrahydropterin synthase/QueD family protein	PIRSF006113 (PIRSF)
P. ananatis S6	BN1182_AL_01920	IPR000550	7,8-Dihydro-6-hydroxymethylpterin-pyrophosphokinase, HPPK	PF01288 (PFAM)
P. ananatis S7	BN1183_AH_01890	IPR000550	7,8-Dihydro-6-hydroxymethylpterin-pyrophosphokinase, HPPK	G3DSA:3.30.70.560 (GENE3D)
P. ananatis S8	BN1184_AH_01880	IPR000550	7,8-Dihydro-6-hydroxymethylpterin-pyrophosphokinase, HPPK	G3DSA:3.30.70.560 (GENE3D)
P. ananatis AJ13355	PantAJ13_A_01200	IPR000550	7,8-Dihydro-6-hydroxymethylpterin-pyrophosphokinase, HPPK	PF01288 (PFAM)
P. ananatis LMG20103	PantLMG20_A_08600	IPR000550	7,8-Dihydro-6-hydroxymethylpterin-pyrophosphokinase, HPPK	TIGR01498 (TIGRFAM)
P. ananatis LMG5342	PantLMG53_A_38210	IPR000550	7,8-Dihydro-6-hydroxymethylpterin-pyrophosphokinase, HPPK	PF01288 (PFAM)
P. ananatis PA13	PantPA13_B_38840	IPR000550	7,8-Dihydro-6-hydroxymethylpterin-pyrophosphokinase, HPPK	PF01288 (PFAM)
P. ananatis S6	BN1182_BY_00450	IPR024924	7-carboxy-7-deazaguanine synthase-like	PIRSF000370 (PIRSF)
P. ananatis S7	BN1183_CE_00460	IPR024924	7-carboxy-7-deazaguanine synthase-like	PIRSF000370 (PIRSF)
P. ananatis S8	BN1184_BN_00460	IPR024924	7-carboxy-7-deazaguanine synthase-like	PIRSF000370 (PIRSF)
P. ananatis AJ13355	PantAJ13_A_28620	IPR024924	7-carboxy-7-deazaguanine synthase-like	PIRSF000370 (PIRSF)
P. ananatis LMG20103	PantLMG20_A_33890	IPR024924	7-carboxy-7-deazaguanine synthase-like	PIRSF000370 (PIRSF)
P. ananatis LMG5342	PantLMG53_A_10560	IPR024924	7-carboxy-7-deazaguanine synthase-like	PIRSF000370 (PIRSF)
P. ananatis PA13	PantPA13_B_11090	IPR024924	7-carboxy-7-deazaguanine synthase-like	PIRSF000370 (PIRSF)
P. ananatis S6	BN1182_AV_01330	IPR004723	8-amino-7-oxononanoate synthase, Archaea/Proteobacteria type	TIGR00858 (TIGRFAM)
P. ananatis S7	BN1183_AQ_00260	IPR004723	8-amino-7-oxononanoate synthase, Archaea/Proteobacteria type	TIGR00858 (TIGRFAM)
P. ananatis S8	BN1184_AQ_00260	IPR004723	8-amino-7-oxononanoate synthase, Archaea/Proteobacteria type	TIGR00858 (TIGRFAM)
P. ananatis AJ13355	PantAJ13_A_06540	IPR004723	8-amino-7-oxononanoate synthase, Archaea/Proteobacteria type	TIGR00858 (TIGRFAM)
P. ananatis LMG20103	PantLMG20_A_13620	IPR004723	8-amino-7-oxononanoate synthase, Archaea/Proteobacteria type	TIGR00858 (TIGRFAM)
P. ananatis LMG5342	PantLMG53_A_33100	IPR004723	8-amino-7-oxononanoate synthase, Archaea/Proteobacteria type	TIGR00858 (TIGRFAM)
P. ananatis PA13	PantPA13_B_33090	IPR004723	8-amino-7-oxononanoate synthase, Archaea/Proteobacteria type	TIGR00858 (TIGRFAM)
P. ananatis S6	BN1182_AV_01330	IPR022834	8-amino-7-oxononanoate synthase, Proteobacteria	MF_01693 (HAMAP)
P. ananatis S7	BN1183_AQ_00260	IPR022834	8-amino-7-oxononanoate synthase, Proteobacteria	MF_01693 (HAMAP)
P. ananatis S8	BN1184_AQ_00260	IPR022834	8-amino-7-oxononanoate synthase, Proteobacteria	MF_01693 (HAMAP)
P. ananatis AJ13355	PantAJ13_A_06540	IPR022834	8-amino-7-oxononanoate synthase, Proteobacteria	MF_01693 (HAMAP)
P. ananatis LMG20103	PantLMG20_A_13620	IPR022834	8-amino-7-oxononanoate synthase, Proteobacteria	MF_01693 (HAMAP)
P. ananatis LMG5342	PantLMG53_A_33100	IPR022834	8-amino-7-oxononanoate synthase, Proteobacteria	MF_01693 (HAMAP)
P. ananatis PA13	PantPA13_B_33090	IPR022834	8-amino-7-oxononanoate synthase, Proteobacteria	MF_01693 (HAMAP)
P. ananatis S6	BN1182_CD_00590	IPR005760	A/G-specific adenine glycosylase MutY	TIGR01084 (TIGRFAM)
P. ananatis S7	BN1183_CG_00580	IPR005760	A/G-specific adenine glycosylase MutY	TIGR01084 (TIGRFAM)
P. ananatis S8	BN1184_BO_00580	IPR005760	A/G-specific adenine glycosylase MutY	TIGR01084 (TIGRFAM)
P. ananatis AJ13355	PantAJ13_A_29910	IPR005760	A/G-specific adenine glycosylase MutY	TIGR01084 (TIGRFAM)
P. ananatis LMG20103	PantLMG20_A_35620	IPR005760	A/G-specific adenine glycosylase MutY	TIGR01084 (TIGRFAM)
P. ananatis LMG5342	PantLMG53_A_09300	IPR005760	A/G-specific adenine glycosylase MutY	TIGR01084 (TIGRFAM)
P. ananatis PA13	PantPA13_B_09790	IPR005760	A/G-specific adenine glycosylase MutY	TIGR01084 (TIGRFAM)
P. ananatis S6	BN1182_BO_00110	IPR025669	AAA domain	PF13614 (PFAM)
P. ananatis S7	BN1183_BI_00110	IPR025669	AAA domain	PF13614 (PFAM)
P. ananatis S8	BN1184_BD_00110	IPR025669	AAA domain	PF13614 (PFAM)
P. ananatis AJ13355	PantAJ13_A_22040	IPR025669	AAA domain	PF13614 (PFAM)
P. ananatis LMG20103	PantLMG20_A_27590	IPR025669	AAA domain	PF13614 (PFAM)
P. ananatis LMG5342	PantLMG53_A_17170	IPR025669	AAA domain	PF13614 (PFAM)
P. ananatis PA13	PantPA13_B_17410	IPR025669	AAA domain	PF13614 (PFAM)
P. ananatis S6	BN1182_BP_00070	IPR025669	AAA domain	PF13614 (PFAM)
P. ananatis S7	BN1183_BJ_00070	IPR025669	AAA domain	PF13614 (PFAM)
P. ananatis S8	BN1184_BE_00070	IPR025669	AAA domain	PF13614 (PFAM)
P. ananatis AJ13355	PantAJ13_A_22390	IPR025669	AAA domain	PF13614 (PFAM)
P. ananatis LMG20103	PantLMG20_A_27920	IPR025669	AAA domain	PF13614 (PFAM)
P. ananatis LMG5342	PantLMG53_A_16810	IPR025669	AAA domain	PF13614 (PFAM)
P. ananatis PA13	PantPA13_B_17080	IPR025669	AAA domain	PF13614 (PFAM)
P. ananatis S6	BN1182_AA_00070	IPR003593	AAA+ ATPase domain	SM00382 (SMART)
P. ananatis S7	BN1183_AA_00060	IPR003593	AAA+ ATPase domain	SM00382 (SMART)
P. ananatis S8	BN1184_AA_00060	IPR003593	AAA+ ATPase domain	SM00382 (SMART)
P. ananatis AJ13355	PantAJ13_A_39030	IPR003593	AAA+ ATPase domain	SM00382 (SMART)
P. ananatis LMG20103	PantLMG20_A_00060	IPR003593	AAA+ ATPase domain	SM00382 (SMART)
P. ananatis LMG5342	PantLMG53_A_00880	IPR003593	AAA+ ATPase domain	SM00382 (SMART)
P. ananatis PA13	PantPA13_B_00860	IPR003593	AAA+ ATPase domain	SM00382 (SMART)
P. ananatis S6	BN1182_AA_00130	IPR003593	AAA+ ATPase domain	SM00382 (SMART)
P. ananatis S7	BN1183_AA_00120	IPR003593	AAA+ ATPase domain	SM00382 (SMART)
P. ananatis S8	BN1184_AA_00120	IPR003593	AAA+ ATPase domain	SM00382 (SMART)
P. ananatis AJ13355	PantAJ13_A_39090	IPR003593	AAA+ ATPase domain	SM00382 (SMART)
P. ananatis LMG20103	PantLMG20_A_00120	IPR003593	AAA+ ATPase domain	SM00382 (SMART)
P. ananatis LMG5342	PantLMG53_A_00820	IPR003593	AAA+ ATPase domain	SM00382 (SMART)
P. ananatis PA13	PantPA13_B_00800	IPR003593	AAA+ ATPase domain	SM00382 (SMART)
P. ananatis S6	BN1182_AA_00270	IPR003593	AAA+ ATPase domain	SM00382 (SMART)
P. ananatis S7	BN1183_AA_00270	IPR003593	AAA+ ATPase domain	SM00382 (SMART)
P. ananatis S8	BN1184_AA_00260	IPR003593	AAA+ ATPase domain	SM00382 (SMART)
P. ananatis AJ13355	PantAJ13_A_39240	IPR003593	AAA+ ATPase domain	SM00382 (SMART)
P. ananatis LMG20103	PantLMG20_A_00260	IPR003593	AAA+ ATPase domain	SM00382 (SMART)
P. ananatis LMG5342	PantLMG53_A_00680	IPR003593	AAA+ ATPase domain	SM00382 (SMART)
P. ananatis PA13	PantPA13_B_00660	IPR003593	AAA+ ATPase domain	SM00382 (SMART)
P. ananatis S6	BN1182_AA_00350	IPR003593	AAA+ ATPase domain	SM00382 (SMART)
P. ananatis S7	BN1183_AA_00350	IPR003593	AAA+ ATPase domain	SM00382 (SMART)
P. ananatis S8	BN1184_AA_00340	IPR003593	AAA+ ATPase domain	SM00382 (SMART)
P. ananatis AJ13355	PantAJ13_A_39320	IPR003593	AAA+ ATPase domain	SM00382 (SMART)
P. ananatis LMG20103	PantLMG20_A_00340	IPR003593	AAA+ ATPase domain	SM00382 (SMART)
P. ananatis LMG5342	PantLMG53_A_00600	IPR003593	AAA+ ATPase domain	SM00382 (SMART)
P. ananatis PA13	PantPA13_B_00580	IPR003593	AAA+ ATPase domain	SM00382 (SMART)
P. ananatis S6	BN1182_AA_00420	IPR003593	AAA+ ATPase domain	SM00382 (SMART)
P. ananatis S7	BN1183_AA_00410	IPR003593	AAA+ ATPase domain	SM00382 (SMART)
P. ananatis S8	BN1184_AA_00400	IPR003593	AAA+ ATPase domain	SM00382 (SMART)
P. ananatis AJ13355	PantAJ13_A_39390	IPR003593	AAA+ ATPase domain	SM00382 (SMART)
P. ananatis LMG20103	PantLMG20_A_00400	IPR003593	AAA+ ATPase domain	SM00382 (SMART)
P. ananatis LMG5342	PantLMG53_A_00530	IPR003593	AAA+ ATPase domain	SM00382 (SMART)
P. ananatis PA13	PantPA13_B_00520	IPR003593	AAA+ ATPase domain	SM00382 (SMART)
P. ananatis S6	BN1182_AA_00480	IPR003593	AAA+ ATPase domain	SM00382 (SMART)
P. ananatis S7	BN1183_AA_00470	IPR003593	AAA+ ATPase domain	SM00382 (SMART)
P. ananatis S8	BN1184_AA_00460	IPR003593	AAA+ ATPase domain	SM00382 (SMART)
P. ananatis AJ13355	PantAJ13_A_39450	IPR003593	AAA+ ATPase domain	SM00382 (SMART)
P. ananatis LMG20103	PantLMG20_A_00460	IPR003593	AAA+ ATPase domain	SM00382 (SMART)
P. ananatis LMG5342	PantLMG53_A_00450	IPR003593	AAA+ ATPase domain	SM00382 (SMART)
P. ananatis PA13	PantPA13_B_00460	IPR003593	AAA+ ATPase domain	SM00382 (SMART)
P. ananatis S6	BN1182_AA_00920	IPR003593	AAA+ ATPase domain	SM00382 (SMART)
P. ananatis S7	BN1183_AA_00930	IPR003593	AAA+ ATPase domain	SM00382 (SMART)
P. ananatis S8	BN1184_AA_00900	IPR003593	AAA+ ATPase domain	SM00382 (SMART)
P. ananatis AJ13355	PantAJ13_A_39900	IPR003593	AAA+ ATPase domain	SM00382 (SMART)
P. ananatis LMG20103	PantLMG20_A_00910	IPR003593	AAA+ ATPase domain	SM00382 (SMART)
P. ananatis LMG5342	PantLMG53_A_00010	IPR003593	AAA+ ATPase domain	SM00382 (SMART)
P. ananatis PA13	PantPA13_B_00010	IPR003593	AAA+ ATPase domain	SM00382 (SMART)
P. ananatis S6	BN1182_AA_01320	IPR003593	AAA+ ATPase domain	SM00382 (SMART)
P. ananatis S7	BN1183_AA_01340	IPR003593	AAA+ ATPase domain	SM00382 (SMART)
P. ananatis S8	BN1184_AA_01330	IPR003593	AAA+ ATPase domain	SM00382 (SMART)
P. ananatis AJ13355	PantAJ13_A_40330	IPR003593	AAA+ ATPase domain	SM00382 (SMART)
P. ananatis LMG20103	PantLMG20_A_01320	IPR003593	AAA+ ATPase domain	SM00382 (SMART)
P. ananatis LMG5342	PantLMG53_A_46630	IPR003593	AAA+ ATPase domain	SM00382 (SMART)
P. ananatis PA13	PantPA13_B_47120	IPR003593	AAA+ ATPase domain	SM00382 (SMART)
P. ananatis S6	BN1182_AA_01330	IPR003593	AAA+ ATPase domain	SM00382 (SMART)
P. ananatis S7	BN1183_AA_01350	IPR003593	AAA+ ATPase domain	SM00382 (SMART)
P. ananatis S8	BN1184_AA_01340	IPR003593	AAA+ ATPase domain	SM00382 (SMART)
P. ananatis AJ13355	PantAJ13_A_40340	IPR003593	AAA+ ATPase domain	SM00382 (SMART)
P. ananatis LMG20103	PantLMG20_A_01330	IPR003593	AAA+ ATPase domain	SM00382 (SMART)
P. ananatis LMG5342	PantLMG53_A_46620	IPR003593	AAA+ ATPase domain	SM00382 (SMART)
P. ananatis PA13	PantPA13_B_47110	IPR003593	AAA+ ATPase domain	SM00382 (SMART)
P. ananatis S6	BN1182_AA_01560	IPR003593	AAA+ ATPase domain	SM00382 (SMART)
P. ananatis S7	BN1183_AA_01580	IPR003593	AAA+ ATPase domain	SM00382 (SMART)
P. ananatis S8	BN1184_AA_01570	IPR003593	AAA+ ATPase domain	SM00382 (SMART)
P. ananatis AJ13355	PantAJ13_A_40570	IPR003593	AAA+ ATPase domain	SM00382 (SMART)
P. ananatis LMG20103	PantLMG20_A_01570	IPR003593	AAA+ ATPase domain	SM00382 (SMART)
P. ananatis LMG5342	PantLMG53_A_46370	IPR003593	AAA+ ATPase domain	SM00382 (SMART)
P. ananatis PA13	PantPA13_B_46880	IPR003593	AAA+ ATPase domain	SM00382 (SMART)
P. ananatis S6	BN1182_AB_00510	IPR003593	AAA+ ATPase domain	SM00382 (SMART)
P. ananatis S7	BN1183_AC_00470	IPR003593	AAA+ ATPase domain	SM00382 (SMART)
P. ananatis S8	BN1184_AD_00400	IPR003593	AAA+ ATPase domain	SM00382 (SMART)
P. ananatis AJ13355	PantAJ13_A_42250	IPR003593	AAA+ ATPase domain	SM00382 (SMART)
P. ananatis LMG20103	PantLMG20_A_03270	IPR003593	AAA+ ATPase domain	SM00382 (SMART)
P. ananatis LMG5342	PantLMG53_A_44720	IPR003593	AAA+ ATPase domain	SM00382 (SMART)
P. ananatis PA13	PantPA13_B_45190	IPR003593	AAA+ ATPase domain	SM00382 (SMART)
P. ananatis S6	BN1182_AC_00400	IPR003593	AAA+ ATPase domain	SM00382 (SMART)
P. ananatis S7	BN1183_AC_01060	IPR003593	AAA+ ATPase domain	SM00382 (SMART)
P. ananatis S8	BN1184_AD_00980	IPR003593	AAA+ ATPase domain	SM00382 (SMART)
P. ananatis AJ13355	PantAJ13_A_42830	IPR003593	AAA+ ATPase domain	SM00382 (SMART)
P. ananatis LMG20103	PantLMG20_A_03850	IPR003593	AAA+ ATPase domain	SM00382 (SMART)
P. ananatis LMG5342	PantLMG53_A_44130	IPR003593	AAA+ ATPase domain	SM00382 (SMART)
P. ananatis PA13	PantPA13_B_44580	IPR003593	AAA+ ATPase domain	SM00382 (SMART)
P. ananatis S6	BN1182_AC_00890	IPR003593	AAA+ ATPase domain	SM00382 (SMART)
P. ananatis S7	BN1183_AC_01570	IPR003593	AAA+ ATPase domain	SM00382 (SMART)
P. ananatis S8	BN1184_AD_01490	IPR003593	AAA+ ATPase domain	SM00382 (SMART)
P. ananatis AJ13355	PantAJ13_A_43340	IPR003593	AAA+ ATPase domain	SM00382 (SMART)
P. ananatis LMG20103	PantLMG20_A_04360	IPR003593	AAA+ ATPase domain	SM00382 (SMART)
P. ananatis LMG5342	PantLMG53_A_43610	IPR003593	AAA+ ATPase domain	SM00382 (SMART)
P. ananatis PA13	PantPA13_B_44050	IPR003593	AAA+ ATPase domain	SM00382 (SMART)
P. ananatis S6	BN1182_AE_00360	IPR003593	AAA+ ATPase domain	SM00382 (SMART)
P. ananatis S7	BN1183_AC_02170	IPR003593	AAA+ ATPase domain	SM00382 (SMART)
P. ananatis S8	BN1184_AD_02120	IPR003593	AAA+ ATPase domain	SM00382 (SMART)
P. ananatis AJ13355	PantAJ13_A_44000	IPR003593	AAA+ ATPase domain	SM00382 (SMART)
P. ananatis LMG20103	PantLMG20_A_05000	IPR003593	AAA+ ATPase domain	SM00382 (SMART)
P. ananatis LMG5342	PantLMG53_A_41710	IPR003593	AAA+ ATPase domain	SM00382 (SMART)
P. ananatis PA13	PantPA13_B_42290	IPR003593	AAA+ ATPase domain	SM00382 (SMART)
P. ananatis S6	BN1182_AE_00420	IPR003593	AAA+ ATPase domain	SM00382 (SMART)
P. ananatis S7	BN1183_AC_02230	IPR003593	AAA+ ATPase domain	SM00382 (SMART)
P. ananatis S8	BN1184_AD_02180	IPR003593	AAA+ ATPase domain	SM00382 (SMART)
P. ananatis AJ13355	PantAJ13_A_44070	IPR003593	AAA+ ATPase domain	SM00382 (SMART)
P. ananatis LMG20103	PantLMG20_A_05060	IPR003593	AAA+ ATPase domain	SM00382 (SMART)
P. ananatis LMG5342	PantLMG53_A_41650	IPR003593	AAA+ ATPase domain	SM00382 (SMART)
P. ananatis PA13	PantPA13_B_42230	IPR003593	AAA+ ATPase domain	SM00382 (SMART)
P. ananatis S6	BN1182_AE_00600	IPR003593	AAA+ ATPase domain	SM00382 (SMART)
P. ananatis S7	BN1183_AC_02410	IPR003593	AAA+ ATPase domain	SM00382 (SMART)
P. ananatis S8	BN1184_AD_02360	IPR003593	AAA+ ATPase domain	SM00382 (SMART)
P. ananatis LMG20103	PantLMG20_A_05250	IPR003593	AAA+ ATPase domain	SM00382 (SMART)
P. ananatis LMG5342	PantLMG53_A_41470	IPR003593	AAA+ ATPase domain	SM00382 (SMART)
P. ananatis PA13	PantPA13_B_42040	IPR003593	AAA+ ATPase domain	SM00382 (SMART)
P. ananatis S6	BN1182_AG_00050	IPR003593	AAA+ ATPase domain	SM00382 (SMART)
P. ananatis S7	BN1183_AC_03000	IPR003593	AAA+ ATPase domain	SM00382 (SMART)
P. ananatis S8	BN1184_AD_02930	IPR003593	AAA+ ATPase domain	SM00382 (SMART)
P. ananatis AJ13355	PantAJ13_A_44820	IPR003593	AAA+ ATPase domain	SM00382 (SMART)
P. ananatis LMG20103	PantLMG20_A_05820	IPR003593	AAA+ ATPase domain	SM00382 (SMART)
P. ananatis LMG5342	PantLMG53_A_40910	IPR003593	AAA+ ATPase domain	SM00382 (SMART)
P. ananatis PA13	PantPA13_B_41460	IPR003593	AAA+ ATPase domain	SM00382 (SMART)
P. ananatis S6	BN1182_AL_00050	IPR003593	AAA+ ATPase domain	SM00382 (SMART)
P. ananatis S7	BN1183_AG_00050	IPR003593	AAA+ ATPase domain	SM00382 (SMART)
P. ananatis S8	BN1184_AG_00040	IPR003593	AAA+ ATPase domain	SM00382 (SMART)
P. ananatis AJ13355	PantAJ13_A_45840	IPR003593	AAA+ ATPase domain	SM00382 (SMART)
P. ananatis LMG20103	PantLMG20_A_06720	IPR003593	AAA+ ATPase domain	SM00382 (SMART)
P. ananatis LMG5342	PantLMG53_A_40060	IPR003593	AAA+ ATPase domain	SM00382 (SMART)
P. ananatis PA13	PantPA13_B_40720	IPR003593	AAA+ ATPase domain	SM00382 (SMART)
P. ananatis S6	BN1182_AL_00370	IPR003593	AAA+ ATPase domain	SM00382 (SMART)
P. ananatis S7	BN1183_AH_00330	IPR003593	AAA+ ATPase domain	SM00382 (SMART)
P. ananatis S8	BN1184_AH_00320	IPR003593	AAA+ ATPase domain	SM00382 (SMART)
P. ananatis AJ13355	PantAJ13_A_46170	IPR003593	AAA+ ATPase domain	SM00382 (SMART)
P. ananatis LMG20103	PantLMG20_A_07040	IPR003593	AAA+ ATPase domain	SM00382 (SMART)
P. ananatis LMG5342	PantLMG53_A_39750	IPR003593	AAA+ ATPase domain	SM00382 (SMART)
P. ananatis PA13	PantPA13_B_40400	IPR003593	AAA+ ATPase domain	SM00382 (SMART)
P. ananatis S6	BN1182_AL_00480	IPR003593	AAA+ ATPase domain	SM00382 (SMART)
P. ananatis S7	BN1183_AH_00440	IPR003593	AAA+ ATPase domain	SM00382 (SMART)
P. ananatis S8	BN1184_AH_00430	IPR003593	AAA+ ATPase domain	SM00382 (SMART)
P. ananatis AJ13355	PantAJ13_A_46280	IPR003593	AAA+ ATPase domain	SM00382 (SMART)
P. ananatis LMG20103	PantLMG20_A_07150	IPR003593	AAA+ ATPase domain	SM00382 (SMART)
P. ananatis LMG5342	PantLMG53_A_39640	IPR003593	AAA+ ATPase domain	SM00382 (SMART)
P. ananatis PA13	PantPA13_B_40290	IPR003593	AAA+ ATPase domain	SM00382 (SMART)
P. ananatis S6	BN1182_AL_00610	IPR003593	AAA+ ATPase domain	SM00382 (SMART)
P. ananatis S7	BN1183_AH_00560	IPR003593	AAA+ ATPase domain	SM00382 (SMART)
P. ananatis S8	BN1184_AH_00560	IPR003593	AAA+ ATPase domain	SM00382 (SMART)
P. ananatis AJ13355	PantAJ13_A_46400	IPR003593	AAA+ ATPase domain	SM00382 (SMART)
P. ananatis LMG20103	PantLMG20_A_07270	IPR003593	AAA+ ATPase domain	SM00382 (SMART)
P. ananatis LMG5342	PantLMG53_A_39540	IPR003593	AAA+ ATPase domain	SM00382 (SMART)
P. ananatis PA13	PantPA13_B_40160	IPR003593	AAA+ ATPase domain	SM00382 (SMART)
P. ananatis S7	BN1183_AH_00570	IPR003593	AAA+ ATPase domain	SM00382 (SMART)
P. ananatis S6	BN1182_AL_01150	IPR003593	AAA+ ATPase domain	SM00382 (SMART)
P. ananatis S7	BN1183_AH_01120	IPR003593	AAA+ ATPase domain	SM00382 (SMART)
P. ananatis S8	BN1184_AH_01110	IPR003593	AAA+ ATPase domain	SM00382 (SMART)
P. ananatis AJ13355	PantAJ13_A_00410	IPR003593	AAA+ ATPase domain	SM00382 (SMART)
P. ananatis LMG20103	PantLMG20_A_07820	IPR003593	AAA+ ATPase domain	SM00382 (SMART)
P. ananatis LMG5342	PantLMG53_A_38980	IPR003593	AAA+ ATPase domain	SM00382 (SMART)
P. ananatis PA13	PantPA13_B_39610	IPR003593	AAA+ ATPase domain	SM00382 (SMART)
P. ananatis S6	BN1182_AL_01870	IPR003593	AAA+ ATPase domain	SM00382 (SMART)
P. ananatis S7	BN1183_AH_01840	IPR003593	AAA+ ATPase domain	SM00382 (SMART)
P. ananatis S8	BN1184_AH_01830	IPR003593	AAA+ ATPase domain	SM00382 (SMART)
P. ananatis AJ13355	PantAJ13_A_01140	IPR003593	AAA+ ATPase domain	SM00382 (SMART)
P. ananatis LMG20103	PantLMG20_A_08550	IPR003593	AAA+ ATPase domain	SM00382 (SMART)
P. ananatis LMG5342	PantLMG53_A_38260	IPR003593	AAA+ ATPase domain	SM00382 (SMART)
P. ananatis PA13	PantPA13_B_38890	IPR003593	AAA+ ATPase domain	SM00382 (SMART)
P. ananatis S6	BN1182_AM_00020	IPR003593	AAA+ ATPase domain	SM00382 (SMART)
P. ananatis S7	BN1183_AI_00020	IPR003593	AAA+ ATPase domain	SM00382 (SMART)
P. ananatis S8	BN1184_AH_01970	IPR003593	AAA+ ATPase domain	SM00382 (SMART)
P. ananatis LMG20103	PantLMG20_A_08690	IPR003593	AAA+ ATPase domain	SM00382 (SMART)
P. ananatis LMG5342	PantLMG53_A_38120	IPR003593	AAA+ ATPase domain	SM00382 (SMART)
P. ananatis PA13	PantPA13_B_38750	IPR003593	AAA+ ATPase domain	SM00382 (SMART)
P. ananatis S6	BN1182_AM_00470	IPR003593	AAA+ ATPase domain	SM00382 (SMART)
P. ananatis S7	BN1183_AI_00480	IPR003593	AAA+ ATPase domain	SM00382 (SMART)
P. ananatis S8	BN1184_AH_02420	IPR003593	AAA+ ATPase domain	SM00382 (SMART)
P. ananatis AJ13355	PantAJ13_A_01750	IPR003593	AAA+ ATPase domain	SM00382 (SMART)
P. ananatis LMG20103	PantLMG20_A_09160	IPR003593	AAA+ ATPase domain	SM00382 (SMART)
P. ananatis LMG5342	PantLMG53_A_37650	IPR003593	AAA+ ATPase domain	SM00382 (SMART)
P. ananatis PA13	PantPA13_B_38290	IPR003593	AAA+ ATPase domain	SM00382 (SMART)
P. ananatis S6	BN1182_AM_00960	IPR003593	AAA+ ATPase domain	SM00382 (SMART)
P. ananatis S7	BN1183_AI_00960	IPR003593	AAA+ ATPase domain	SM00382 (SMART)
P. ananatis S8	BN1184_AI_00270	IPR003593	AAA+ ATPase domain	SM00382 (SMART)
P. ananatis AJ13355	PantAJ13_A_02140	IPR003593	AAA+ ATPase domain	SM00382 (SMART)
P. ananatis LMG20103	PantLMG20_A_09630	IPR003593	AAA+ ATPase domain	SM00382 (SMART)
P. ananatis LMG5342	PantLMG53_A_37160	IPR003593	AAA+ ATPase domain	SM00382 (SMART)
P. ananatis PA13	PantPA13_B_37820	IPR003593	AAA+ ATPase domain	SM00382 (SMART)
P. ananatis S6	BN1182_AM_01120	IPR003593	AAA+ ATPase domain	SM00382 (SMART)
P. ananatis S7	BN1183_AI_01120	IPR003593	AAA+ ATPase domain	SM00382 (SMART)
P. ananatis S8	BN1184_AI_00430	IPR003593	AAA+ ATPase domain	SM00382 (SMART)
P. ananatis AJ13355	PantAJ13_A_02300	IPR003593	AAA+ ATPase domain	SM00382 (SMART)
P. ananatis LMG20103	PantLMG20_A_09790	IPR003593	AAA+ ATPase domain	SM00382 (SMART)
P. ananatis LMG5342	PantLMG53_A_37000	IPR003593	AAA+ ATPase domain	SM00382 (SMART)
P. ananatis PA13	PantPA13_B_37660	IPR003593	AAA+ ATPase domain	SM00382 (SMART)
P. ananatis S6	BN1182_AO_00050	IPR003593	AAA+ ATPase domain	SM00382 (SMART)
P. ananatis S7	BN1183_AJ_00040	IPR003593	AAA+ ATPase domain	SM00382 (SMART)
P. ananatis S8	BN1184_AJ_00030	IPR003593	AAA+ ATPase domain	SM00382 (SMART)
P. ananatis AJ13355	PantAJ13_A_02530	IPR003593	AAA+ ATPase domain	SM00382 (SMART)
P. ananatis LMG20103	PantLMG20_A_10020	IPR003593	AAA+ ATPase domain	SM00382 (SMART)
P. ananatis LMG5342	PantLMG53_A_36770	IPR003593	AAA+ ATPase domain	SM00382 (SMART)
P. ananatis PA13	PantPA13_B_37430	IPR003593	AAA+ ATPase domain	SM00382 (SMART)
P. ananatis S6	BN1182_AO_00240	IPR003593	AAA+ ATPase domain	SM00382 (SMART)
P. ananatis S7	BN1183_AJ_00230	IPR003593	AAA+ ATPase domain	SM00382 (SMART)
P. ananatis S8	BN1184_AJ_00220	IPR003593	AAA+ ATPase domain	SM00382 (SMART)
P. ananatis AJ13355	PantAJ13_A_02780	IPR003593	AAA+ ATPase domain	SM00382 (SMART)
P. ananatis LMG20103	PantLMG20_A_10210	IPR003593	AAA+ ATPase domain	SM00382 (SMART)
P. ananatis LMG5342	PantLMG53_A_36580	IPR003593	AAA+ ATPase domain	SM00382 (SMART)
P. ananatis PA13	PantPA13_B_37240	IPR003593	AAA+ ATPase domain	SM00382 (SMART)
P. ananatis S6	BN1182_AS_00160	IPR003593	AAA+ ATPase domain	SM00382 (SMART)
P. ananatis S7	BN1183_AN_00740	IPR003593	AAA+ ATPase domain	SM00382 (SMART)
P. ananatis S8	BN1184_AM_00750	IPR003593	AAA+ ATPase domain	SM00382 (SMART)
P. ananatis AJ13355	PantAJ13_A_03680	IPR003593	AAA+ ATPase domain	SM00382 (SMART)
P. ananatis LMG20103	PantLMG20_A_11080	IPR003593	AAA+ ATPase domain	SM00382 (SMART)
P. ananatis LMG5342	PantLMG53_A_35730	IPR003593	AAA+ ATPase domain	SM00382 (SMART)
P. ananatis PA13	PantPA13_B_36350	IPR003593	AAA+ ATPase domain	SM00382 (SMART)
P. ananatis S6	BN1182_AS_00310	IPR003593	AAA+ ATPase domain	SM00382 (SMART)
P. ananatis S7	BN1183_AN_00880	IPR003593	AAA+ ATPase domain	SM00382 (SMART)
P. ananatis S8	BN1184_AM_00900	IPR003593	AAA+ ATPase domain	SM00382 (SMART)
P. ananatis AJ13355	PantAJ13_A_03820	IPR003593	AAA+ ATPase domain	SM00382 (SMART)
P. ananatis LMG20103	PantLMG20_A_11220	IPR003593	AAA+ ATPase domain	SM00382 (SMART)
P. ananatis LMG5342	PantLMG53_A_35580	IPR003593	AAA+ ATPase domain	SM00382 (SMART)
P. ananatis PA13	PantPA13_B_36210	IPR003593	AAA+ ATPase domain	SM00382 (SMART)
P. ananatis S6	BN1182_AS_00320	IPR003593	AAA+ ATPase domain	SM00382 (SMART)
P. ananatis S7	BN1183_AN_00890	IPR003593	AAA+ ATPase domain	SM00382 (SMART)
P. ananatis S8	BN1184_AM_00910	IPR003593	AAA+ ATPase domain	SM00382 (SMART)
P. ananatis AJ13355	PantAJ13_A_03830	IPR003593	AAA+ ATPase domain	SM00382 (SMART)
P. ananatis LMG20103	PantLMG20_A_11230	IPR003593	AAA+ ATPase domain	SM00382 (SMART)
P. ananatis LMG5342	PantLMG53_A_35570	IPR003593	AAA+ ATPase domain	SM00382 (SMART)
P. ananatis PA13	PantPA13_B_36200	IPR003593	AAA+ ATPase domain	SM00382 (SMART)
P. ananatis S6	BN1182_AS_00400	IPR003593	AAA+ ATPase domain	SM00382 (SMART)
P. ananatis S7	BN1183_AN_00970	IPR003593	AAA+ ATPase domain	SM00382 (SMART)
P. ananatis S8	BN1184_AM_00990	IPR003593	AAA+ ATPase domain	SM00382 (SMART)
P. ananatis AJ13355	PantAJ13_A_03920	IPR003593	AAA+ ATPase domain	SM00382 (SMART)
P. ananatis LMG20103	PantLMG20_A_11310	IPR003593	AAA+ ATPase domain	SM00382 (SMART)
P. ananatis LMG5342	PantLMG53_A_35490	IPR003593	AAA+ ATPase domain	SM00382 (SMART)
P. ananatis PA13	PantPA13_B_36120	IPR003593	AAA+ ATPase domain	SM00382 (SMART)
P. ananatis S6	BN1182_AS_00410	IPR003593	AAA+ ATPase domain	SM00382 (SMART)
P. ananatis S7	BN1183_AN_00980	IPR003593	AAA+ ATPase domain	SM00382 (SMART)
P. ananatis S8	BN1184_AM_01000	IPR003593	AAA+ ATPase domain	SM00382 (SMART)
P. ananatis AJ13355	PantAJ13_A_03930	IPR003593	AAA+ ATPase domain	SM00382 (SMART)
P. ananatis LMG20103	PantLMG20_A_11320	IPR003593	AAA+ ATPase domain	SM00382 (SMART)
P. ananatis LMG5342	PantLMG53_A_35480	IPR003593	AAA+ ATPase domain	SM00382 (SMART)
P. ananatis PA13	PantPA13_B_36110	IPR003593	AAA+ ATPase domain	SM00382 (SMART)
P. ananatis S6	BN1182_AS_00510	IPR003593	AAA+ ATPase domain	SM00382 (SMART)
P. ananatis S7	BN1183_AN_01070	IPR003593	AAA+ ATPase domain	SM00382 (SMART)
P. ananatis S8	BN1184_AM_01090	IPR003593	AAA+ ATPase domain	SM00382 (SMART)
P. ananatis AJ13355	PantAJ13_A_04020	IPR003593	AAA+ ATPase domain	SM00382 (SMART)
P. ananatis LMG20103	PantLMG20_A_11420	IPR003593	AAA+ ATPase domain	SM00382 (SMART)
P. ananatis LMG5342	PantLMG53_A_35390	IPR003593	AAA+ ATPase domain	SM00382 (SMART)
P. ananatis PA13	PantPA13_B_36010	IPR003593	AAA+ ATPase domain	SM00382 (SMART)
P. ananatis S6	BN1182_AS_00630	IPR003593	AAA+ ATPase domain	SM00382 (SMART)
P. ananatis S7	BN1183_AN_01190	IPR003593	AAA+ ATPase domain	SM00382 (SMART)
P. ananatis S8	BN1184_AM_01210	IPR003593	AAA+ ATPase domain	SM00382 (SMART)
P. ananatis AJ13355	PantAJ13_A_04140	IPR003593	AAA+ ATPase domain	SM00382 (SMART)
P. ananatis LMG20103	PantLMG20_A_11540	IPR003593	AAA+ ATPase domain	SM00382 (SMART)
P. ananatis LMG5342	PantLMG53_A_35270	IPR003593	AAA+ ATPase domain	SM00382 (SMART)
P. ananatis PA13	PantPA13_B_35890	IPR003593	AAA+ ATPase domain	SM00382 (SMART)
P. ananatis S6	BN1182_AS_00850	IPR003593	AAA+ ATPase domain	SM00382 (SMART)
P. ananatis S7	BN1183_AN_01400	IPR003593	AAA+ ATPase domain	SM00382 (SMART)
P. ananatis S8	BN1184_AM_01420	IPR003593	AAA+ ATPase domain	SM00382 (SMART)
P. ananatis AJ13355	PantAJ13_A_04350	IPR003593	AAA+ ATPase domain	SM00382 (SMART)
P. ananatis LMG20103	PantLMG20_A_11760	IPR003593	AAA+ ATPase domain	SM00382 (SMART)
P. ananatis LMG5342	PantLMG53_A_35060	IPR003593	AAA+ ATPase domain	SM00382 (SMART)
P. ananatis PA13	PantPA13_B_35670	IPR003593	AAA+ ATPase domain	SM00382 (SMART)
P. ananatis S7	BN1183_AO_00650	IPR003593	AAA+ ATPase domain	SM00382 (SMART)
P. ananatis S8	BN1184_AP_00450	IPR003593	AAA+ ATPase domain	SM00382 (SMART)
P. ananatis AJ13355	PantAJ13_A_05640	IPR003593	AAA+ ATPase domain	SM00382 (SMART)
P. ananatis LMG20103	PantLMG20_A_12730	IPR003593	AAA+ ATPase domain	SM00382 (SMART)
P. ananatis LMG5342	PantLMG53_A_34000	IPR003593	AAA+ ATPase domain	SM00382 (SMART)
P. ananatis PA13	PantPA13_B_34000	IPR003593	AAA+ ATPase domain	SM00382 (SMART)
P. ananatis S6	BN1182_AV_01220	IPR003593	AAA+ ATPase domain	SM00382 (SMART)
P. ananatis S7	BN1183_AQ_00150	IPR003593	AAA+ ATPase domain	SM00382 (SMART)
P. ananatis S8	BN1184_AQ_00150	IPR003593	AAA+ ATPase domain	SM00382 (SMART)
P. ananatis AJ13355	PantAJ13_A_06430	IPR003593	AAA+ ATPase domain	SM00382 (SMART)
P. ananatis LMG20103	PantLMG20_A_13510	IPR003593	AAA+ ATPase domain	SM00382 (SMART)
P. ananatis LMG5342	PantLMG53_A_33210	IPR003593	AAA+ ATPase domain	SM00382 (SMART)
P. ananatis PA13	PantPA13_B_33200	IPR003593	AAA+ ATPase domain	SM00382 (SMART)
P. ananatis S6	BN1182_AV_01270	IPR003593	AAA+ ATPase domain	SM00382 (SMART)
P. ananatis S7	BN1183_AQ_00200	IPR003593	AAA+ ATPase domain	SM00382 (SMART)
P. ananatis S8	BN1184_AQ_00200	IPR003593	AAA+ ATPase domain	SM00382 (SMART)
P. ananatis AJ13355	PantAJ13_A_06480	IPR003593	AAA+ ATPase domain	SM00382 (SMART)
P. ananatis LMG20103	PantLMG20_A_13560	IPR003593	AAA+ ATPase domain	SM00382 (SMART)
P. ananatis LMG5342	PantLMG53_A_33160	IPR003593	AAA+ ATPase domain	SM00382 (SMART)
P. ananatis PA13	PantPA13_B_33150	IPR003593	AAA+ ATPase domain	SM00382 (SMART)
P. ananatis S6	BN1182_AV_01360	IPR003593	AAA+ ATPase domain	SM00382 (SMART)
P. ananatis S7	BN1183_AQ_00290	IPR003593	AAA+ ATPase domain	SM00382 (SMART)
P. ananatis S8	BN1184_AQ_00290	IPR003593	AAA+ ATPase domain	SM00382 (SMART)
P. ananatis AJ13355	PantAJ13_A_06570	IPR003593	AAA+ ATPase domain	SM00382 (SMART)
P. ananatis LMG20103	PantLMG20_A_13650	IPR003593	AAA+ ATPase domain	SM00382 (SMART)
P. ananatis LMG5342	PantLMG53_A_33070	IPR003593	AAA+ ATPase domain	SM00382 (SMART)
P. ananatis PA13	PantPA13_B_33060	IPR003593	AAA+ ATPase domain	SM00382 (SMART)
P. ananatis S6	BN1182_AV_01730	IPR003593	AAA+ ATPase domain	SM00382 (SMART)
P. ananatis S8	BN1184_AQ_00660	IPR003593	AAA+ ATPase domain	SM00382 (SMART)
P. ananatis AJ13355	PantAJ13_A_06950	IPR003593	AAA+ ATPase domain	SM00382 (SMART)
P. ananatis LMG20103	PantLMG20_A_14020	IPR003593	AAA+ ATPase domain	SM00382 (SMART)
P. ananatis LMG5342	PantLMG53_A_32690	IPR003593	AAA+ ATPase domain	SM00382 (SMART)
P. ananatis PA13	PantPA13_B_32660	IPR003593	AAA+ ATPase domain	SM00382 (SMART)
P. ananatis S6	BN1182_AV_01940	IPR003593	AAA+ ATPase domain	SM00382 (SMART)
P. ananatis S7	BN1183_AQ_00880	IPR003593	AAA+ ATPase domain	SM00382 (SMART)
P. ananatis S8	BN1184_AQ_00870	IPR003593	AAA+ ATPase domain	SM00382 (SMART)
P. ananatis AJ13355	PantAJ13_A_07160	IPR003593	AAA+ ATPase domain	SM00382 (SMART)
P. ananatis LMG20103	PantLMG20_A_14240	IPR003593	AAA+ ATPase domain	SM00382 (SMART)
P. ananatis LMG5342	PantLMG53_A_32480	IPR003593	AAA+ ATPase domain	SM00382 (SMART)
P. ananatis PA13	PantPA13_B_32450	IPR003593	AAA+ ATPase domain	SM00382 (SMART)
P. ananatis S6	BN1182_AW_00120	IPR003593	AAA+ ATPase domain	SM00382 (SMART)
P. ananatis S7	BN1183_AR_00120	IPR003593	AAA+ ATPase domain	SM00382 (SMART)
P. ananatis S8	BN1184_AR_00130	IPR003593	AAA+ ATPase domain	SM00382 (SMART)
P. ananatis AJ13355	PantAJ13_A_07360	IPR003593	AAA+ ATPase domain	SM00382 (SMART)
P. ananatis LMG20103	PantLMG20_A_14420	IPR003593	AAA+ ATPase domain	SM00382 (SMART)
P. ananatis LMG5342	PantLMG53_A_32290	IPR003593	AAA+ ATPase domain	SM00382 (SMART)
P. ananatis PA13	PantPA13_B_32260	IPR003593	AAA+ ATPase domain	SM00382 (SMART)
P. ananatis S6	BN1182_AW_00360	IPR003593	AAA+ ATPase domain	SM00382 (SMART)
P. ananatis S7	BN1183_AR_00360	IPR003593	AAA+ ATPase domain	SM00382 (SMART)
P. ananatis S8	BN1184_AR_00360	IPR003593	AAA+ ATPase domain	SM00382 (SMART)
P. ananatis AJ13355	PantAJ13_A_07590	IPR003593	AAA+ ATPase domain	SM00382 (SMART)
P. ananatis LMG20103	PantLMG20_A_14650	IPR003593	AAA+ ATPase domain	SM00382 (SMART)
P. ananatis LMG5342	PantLMG53_A_32060	IPR003593	AAA+ ATPase domain	SM00382 (SMART)
P. ananatis PA13	PantPA13_B_31840	IPR003593	AAA+ ATPase domain	SM00382 (SMART)
P. ananatis S6	BN1182_AW_00450	IPR003593	AAA+ ATPase domain	SM00382 (SMART)
P. ananatis S7	BN1183_AR_00450	IPR003593	AAA+ ATPase domain	SM00382 (SMART)
P. ananatis S8	BN1184_AR_00450	IPR003593	AAA+ ATPase domain	SM00382 (SMART)
P. ananatis AJ13355	PantAJ13_A_07680	IPR003593	AAA+ ATPase domain	SM00382 (SMART)
P. ananatis LMG20103	PantLMG20_A_14740	IPR003593	AAA+ ATPase domain	SM00382 (SMART)
P. ananatis LMG5342	PantLMG53_A_31970	IPR003593	AAA+ ATPase domain	SM00382 (SMART)
P. ananatis PA13	PantPA13_B_31750	IPR003593	AAA+ ATPase domain	SM00382 (SMART)
P. ananatis S6	BN1182_AW_00560	IPR003593	AAA+ ATPase domain	SM00382 (SMART)
P. ananatis S7	BN1183_AR_00550	IPR003593	AAA+ ATPase domain	SM00382 (SMART)
P. ananatis S8	BN1184_AR_00550	IPR003593	AAA+ ATPase domain	SM00382 (SMART)
P. ananatis AJ13355	PantAJ13_A_07790	IPR003593	AAA+ ATPase domain	SM00382 (SMART)
P. ananatis LMG20103	PantLMG20_A_14850	IPR003593	AAA+ ATPase domain	SM00382 (SMART)
P. ananatis LMG5342	PantLMG53_A_31870	IPR003593	AAA+ ATPase domain	SM00382 (SMART)
P. ananatis PA13	PantPA13_B_31640	IPR003593	AAA+ ATPase domain	SM00382 (SMART)
P. ananatis S6	BN1182_AW_00590	IPR003593	AAA+ ATPase domain	SM00382 (SMART)
P. ananatis S7	BN1183_AR_00580	IPR003593	AAA+ ATPase domain	SM00382 (SMART)
P. ananatis S8	BN1184_AR_00580	IPR003593	AAA+ ATPase domain	SM00382 (SMART)
P. ananatis AJ13355	PantAJ13_A_07820	IPR003593	AAA+ ATPase domain	SM00382 (SMART)
P. ananatis LMG20103	PantLMG20_A_14880	IPR003593	AAA+ ATPase domain	SM00382 (SMART)
P. ananatis LMG5342	PantLMG53_A_31840	IPR003593	AAA+ ATPase domain	SM00382 (SMART)
P. ananatis PA13	PantPA13_B_31610	IPR003593	AAA+ ATPase domain	SM00382 (SMART)
P. ananatis S6	BN1182_AW_00650	IPR003593	AAA+ ATPase domain	SM00382 (SMART)
P. ananatis S7	BN1183_AR_00640	IPR003593	AAA+ ATPase domain	SM00382 (SMART)
P. ananatis S8	BN1184_AR_00650	IPR003593	AAA+ ATPase domain	SM00382 (SMART)
P. ananatis AJ13355	PantAJ13_A_07880	IPR003593	AAA+ ATPase domain	SM00382 (SMART)
P. ananatis LMG20103	PantLMG20_A_14940	IPR003593	AAA+ ATPase domain	SM00382 (SMART)
P. ananatis LMG5342	PantLMG53_A_31780	IPR003593	AAA+ ATPase domain	SM00382 (SMART)
P. ananatis PA13	PantPA13_B_31550	IPR003593	AAA+ ATPase domain	SM00382 (SMART)
P. ananatis S6	BN1182_AW_00790	IPR003593	AAA+ ATPase domain	SM00382 (SMART)
P. ananatis S7	BN1183_AR_00780	IPR003593	AAA+ ATPase domain	SM00382 (SMART)
P. ananatis S8	BN1184_AR_00790	IPR003593	AAA+ ATPase domain	SM00382 (SMART)
P. ananatis AJ13355	PantAJ13_A_08020	IPR003593	AAA+ ATPase domain	SM00382 (SMART)
P. ananatis LMG20103	PantLMG20_A_15070	IPR003593	AAA+ ATPase domain	SM00382 (SMART)
P. ananatis LMG5342	PantLMG53_A_31650	IPR003593	AAA+ ATPase domain	SM00382 (SMART)
P. ananatis PA13	PantPA13_B_31420	IPR003593	AAA+ ATPase domain	SM00382 (SMART)
P. ananatis S6	BN1182_AW_00970	IPR003593	AAA+ ATPase domain	SM00382 (SMART)
P. ananatis S7	BN1183_AR_00960	IPR003593	AAA+ ATPase domain	SM00382 (SMART)
P. ananatis S8	BN1184_AR_00970	IPR003593	AAA+ ATPase domain	SM00382 (SMART)
P. ananatis AJ13355	PantAJ13_A_08200	IPR003593	AAA+ ATPase domain	SM00382 (SMART)
P. ananatis LMG20103	PantLMG20_A_15250	IPR003593	AAA+ ATPase domain	SM00382 (SMART)
P. ananatis LMG5342	PantLMG53_A_31470	IPR003593	AAA+ ATPase domain	SM00382 (SMART)
P. ananatis PA13	PantPA13_B_31240	IPR003593	AAA+ ATPase domain	SM00382 (SMART)
P. ananatis S6	BN1182_AW_01100	IPR003593	AAA+ ATPase domain	SM00382 (SMART)
P. ananatis S7	BN1183_AR_01090	IPR003593	AAA+ ATPase domain	SM00382 (SMART)
P. ananatis S8	BN1184_AR_01080	IPR003593	AAA+ ATPase domain	SM00382 (SMART)
P. ananatis AJ13355	PantAJ13_A_08330	IPR003593	AAA+ ATPase domain	SM00382 (SMART)
P. ananatis LMG20103	PantLMG20_A_15360	IPR003593	AAA+ ATPase domain	SM00382 (SMART)
P. ananatis LMG5342	PantLMG53_A_31350	IPR003593	AAA+ ATPase domain	SM00382 (SMART)
P. ananatis PA13	PantPA13_B_31110	IPR003593	AAA+ ATPase domain	SM00382 (SMART)
P. ananatis S6	BN1182_AW_02420	IPR003593	AAA+ ATPase domain	SM00382 (SMART)
P. ananatis S7	BN1183_AR_02430	IPR003593	AAA+ ATPase domain	SM00382 (SMART)
P. ananatis S8	BN1184_AR_02390	IPR003593	AAA+ ATPase domain	SM00382 (SMART)
P. ananatis LMG20103	PantLMG20_A_16680	IPR003593	AAA+ ATPase domain	SM00382 (SMART)
P. ananatis LMG5342	PantLMG53_A_29430	IPR003593	AAA+ ATPase domain	SM00382 (SMART)
P. ananatis PA13	PantPA13_B_29780	IPR003593	AAA+ ATPase domain	SM00382 (SMART)
P. ananatis S6	BN1182_AZ_00290	IPR003593	AAA+ ATPase domain	SM00382 (SMART)
P. ananatis S7	BN1183_AV_00660	IPR003593	AAA+ ATPase domain	SM00382 (SMART)
P. ananatis S8	BN1184_AV_00710	IPR003593	AAA+ ATPase domain	SM00382 (SMART)
P. ananatis AJ13355	PantAJ13_A_12420	IPR003593	AAA+ ATPase domain	SM00382 (SMART)
P. ananatis LMG20103	PantLMG20_A_18410	IPR003593	AAA+ ATPase domain	SM00382 (SMART)
P. ananatis LMG5342	PantLMG53_A_27500	IPR003593	AAA+ ATPase domain	SM00382 (SMART)
P. ananatis PA13	PantPA13_B_27570	IPR003593	AAA+ ATPase domain	SM00382 (SMART)
P. ananatis S6	BN1182_AZ_00370	IPR003593	AAA+ ATPase domain	SM00382 (SMART)
P. ananatis S7	BN1183_AV_00740	IPR003593	AAA+ ATPase domain	SM00382 (SMART)
P. ananatis S8	BN1184_AV_00790	IPR003593	AAA+ ATPase domain	SM00382 (SMART)
P. ananatis AJ13355	PantAJ13_A_12500	IPR003593	AAA+ ATPase domain	SM00382 (SMART)
P. ananatis LMG20103	PantLMG20_A_18490	IPR003593	AAA+ ATPase domain	SM00382 (SMART)
P. ananatis LMG5342	PantLMG53_A_27420	IPR003593	AAA+ ATPase domain	SM00382 (SMART)
P. ananatis PA13	PantPA13_B_27490	IPR003593	AAA+ ATPase domain	SM00382 (SMART)
P. ananatis S6	BN1182_AZ_00740	IPR003593	AAA+ ATPase domain	SM00382 (SMART)
P. ananatis S7	BN1183_AV_01090	IPR003593	AAA+ ATPase domain	SM00382 (SMART)
P. ananatis S8	BN1184_AV_01150	IPR003593	AAA+ ATPase domain	SM00382 (SMART)
P. ananatis AJ13355	PantAJ13_A_12870	IPR003593	AAA+ ATPase domain	SM00382 (SMART)
P. ananatis LMG20103	PantLMG20_A_18850	IPR003593	AAA+ ATPase domain	SM00382 (SMART)
P. ananatis LMG5342	PantLMG53_A_27050	IPR003593	AAA+ ATPase domain	SM00382 (SMART)
P. ananatis PA13	PantPA13_B_27120	IPR003593	AAA+ ATPase domain	SM00382 (SMART)
P. ananatis S6	BN1182_AZ_00880	IPR003593	AAA+ ATPase domain	SM00382 (SMART)
P. ananatis S7	BN1183_AV_01210	IPR003593	AAA+ ATPase domain	SM00382 (SMART)
P. ananatis S8	BN1184_AV_01270	IPR003593	AAA+ ATPase domain	SM00382 (SMART)
P. ananatis AJ13355	PantAJ13_A_13020	IPR003593	AAA+ ATPase domain	SM00382 (SMART)
P. ananatis LMG20103	PantLMG20_A_19000	IPR003593	AAA+ ATPase domain	SM00382 (SMART)
P. ananatis LMG5342	PantLMG53_A_26930	IPR003593	AAA+ ATPase domain	SM00382 (SMART)
P. ananatis PA13	PantPA13_B_26990	IPR003593	AAA+ ATPase domain	SM00382 (SMART)
P. ananatis S6	BN1182_AZ_01700	IPR003593	AAA+ ATPase domain	SM00382 (SMART)
P. ananatis S7	BN1183_AV_02000	IPR003593	AAA+ ATPase domain	SM00382 (SMART)
P. ananatis S8	BN1184_AW_00790	IPR003593	AAA+ ATPase domain	SM00382 (SMART)
P. ananatis AJ13355	PantAJ13_A_13820	IPR003593	AAA+ ATPase domain	SM00382 (SMART)
P. ananatis LMG20103	PantLMG20_A_19800	IPR003593	AAA+ ATPase domain	SM00382 (SMART)
P. ananatis LMG5342	PantLMG53_A_26130	IPR003593	AAA+ ATPase domain	SM00382 (SMART)
P. ananatis PA13	PantPA13_B_26180	IPR003593	AAA+ ATPase domain	SM00382 (SMART)
P. ananatis S6	BN1182_BC_00160	IPR003593	AAA+ ATPase domain	SM00382 (SMART)
P. ananatis S7	BN1183_AW_00170	IPR003593	AAA+ ATPase domain	SM00382 (SMART)
P. ananatis S8	BN1184_AW_01180	IPR003593	AAA+ ATPase domain	SM00382 (SMART)
P. ananatis AJ13355	PantAJ13_A_14220	IPR003593	AAA+ ATPase domain	SM00382 (SMART)
P. ananatis LMG20103	PantLMG20_A_20190	IPR003593	AAA+ ATPase domain	SM00382 (SMART)
P. ananatis LMG5342	PantLMG53_A_25700	IPR003593	AAA+ ATPase domain	SM00382 (SMART)
P. ananatis PA13	PantPA13_B_25780	IPR003593	AAA+ ATPase domain	SM00382 (SMART)
P. ananatis S6	BN1182_BE_00060	IPR003593	AAA+ ATPase domain	SM00382 (SMART)
P. ananatis S7	BN1183_AX_00410	IPR003593	AAA+ ATPase domain	SM00382 (SMART)
P. ananatis S8	BN1184_AY_00060	IPR003593	AAA+ ATPase domain	SM00382 (SMART)
P. ananatis AJ13355	PantAJ13_A_14770	IPR003593	AAA+ ATPase domain	SM00382 (SMART)
P. ananatis LMG20103	PantLMG20_A_20710	IPR003593	AAA+ ATPase domain	SM00382 (SMART)
P. ananatis LMG5342	PantLMG53_A_25190	IPR003593	AAA+ ATPase domain	SM00382 (SMART)
P. ananatis PA13	PantPA13_B_25260	IPR003593	AAA+ ATPase domain	SM00382 (SMART)
P. ananatis S6	BN1182_BF_00330	IPR003593	AAA+ ATPase domain	SM00382 (SMART)
P. ananatis S7	BN1183_AX_00840	IPR003593	AAA+ ATPase domain	SM00382 (SMART)
P. ananatis S8	BN1184_AY_00490	IPR003593	AAA+ ATPase domain	SM00382 (SMART)
P. ananatis AJ13355	PantAJ13_A_15200	IPR003593	AAA+ ATPase domain	SM00382 (SMART)
P. ananatis LMG20103	PantLMG20_A_21140	IPR003593	AAA+ ATPase domain	SM00382 (SMART)
P. ananatis LMG5342	PantLMG53_A_24750	IPR003593	AAA+ ATPase domain	SM00382 (SMART)
P. ananatis PA13	PantPA13_B_24830	IPR003593	AAA+ ATPase domain	SM00382 (SMART)
P. ananatis S6	BN1182_BG_00490	IPR003593	AAA+ ATPase domain	SM00382 (SMART)
P. ananatis S7	BN1183_AY_00560	IPR003593	AAA+ ATPase domain	SM00382 (SMART)
P. ananatis S8	BN1184_AZ_00550	IPR003593	AAA+ ATPase domain	SM00382 (SMART)
P. ananatis AJ13355	PantAJ13_A_16100	IPR003593	AAA+ ATPase domain	SM00382 (SMART)
P. ananatis LMG20103	PantLMG20_A_21830	IPR003593	AAA+ ATPase domain	SM00382 (SMART)
P. ananatis LMG5342	PantLMG53_A_23980	IPR003593	AAA+ ATPase domain	SM00382 (SMART)
P. ananatis PA13	PantPA13_B_24130	IPR003593	AAA+ ATPase domain	SM00382 (SMART)
P. ananatis S6	BN1182_BH_00010	IPR003593	AAA+ ATPase domain	SM00382 (SMART)
P. ananatis S7	BN1183_AY_00900	IPR003593	AAA+ ATPase domain	SM00382 (SMART)
P. ananatis S8	BN1184_AZ_00920	IPR003593	AAA+ ATPase domain	SM00382 (SMART)
P. ananatis AJ13355	PantAJ13_A_16450	IPR003593	AAA+ ATPase domain	SM00382 (SMART)
P. ananatis LMG20103	PantLMG20_A_22190	IPR003593	AAA+ ATPase domain	SM00382 (SMART)
P. ananatis LMG5342	PantLMG53_A_23610	IPR003593	AAA+ ATPase domain	SM00382 (SMART)
P. ananatis PA13	PantPA13_B_23780	IPR003593	AAA+ ATPase domain	SM00382 (SMART)
P. ananatis S6	BN1182_BH_00180	IPR003593	AAA+ ATPase domain	SM00382 (SMART)
P. ananatis S7	BN1183_AY_01070	IPR003593	AAA+ ATPase domain	SM00382 (SMART)
P. ananatis S8	BN1184_AZ_01090	IPR003593	AAA+ ATPase domain	SM00382 (SMART)
P. ananatis AJ13355	PantAJ13_A_16610	IPR003593	AAA+ ATPase domain	SM00382 (SMART)
P. ananatis LMG20103	PantLMG20_A_22360	IPR003593	AAA+ ATPase domain	SM00382 (SMART)
P. ananatis LMG5342	PantLMG53_A_23450	IPR003593	AAA+ ATPase domain	SM00382 (SMART)
P. ananatis PA13	PantPA13_B_23620	IPR003593	AAA+ ATPase domain	SM00382 (SMART)
P. ananatis S6	BN1182_BH_00250	IPR003593	AAA+ ATPase domain	SM00382 (SMART)
P. ananatis S7	BN1183_AY_01140	IPR003593	AAA+ ATPase domain	SM00382 (SMART)
P. ananatis S8	BN1184_AZ_01160	IPR003593	AAA+ ATPase domain	SM00382 (SMART)
P. ananatis AJ13355	PantAJ13_A_16680	IPR003593	AAA+ ATPase domain	SM00382 (SMART)
P. ananatis LMG20103	PantLMG20_A_22430	IPR003593	AAA+ ATPase domain	SM00382 (SMART)
P. ananatis LMG5342	PantLMG53_A_23380	IPR003593	AAA+ ATPase domain	SM00382 (SMART)
P. ananatis PA13	PantPA13_B_23550	IPR003593	AAA+ ATPase domain	SM00382 (SMART)
P. ananatis S6	BN1182_BH_00310	IPR003593	AAA+ ATPase domain	SM00382 (SMART)
P. ananatis S7	BN1183_AY_01200	IPR003593	AAA+ ATPase domain	SM00382 (SMART)
P. ananatis S8	BN1184_AZ_01220	IPR003593	AAA+ ATPase domain	SM00382 (SMART)
P. ananatis AJ13355	PantAJ13_A_16740	IPR003593	AAA+ ATPase domain	SM00382 (SMART)
P. ananatis LMG20103	PantLMG20_A_22480	IPR003593	AAA+ ATPase domain	SM00382 (SMART)
P. ananatis LMG5342	PantLMG53_A_23310	IPR003593	AAA+ ATPase domain	SM00382 (SMART)
P. ananatis PA13	PantPA13_B_23470	IPR003593	AAA+ ATPase domain	SM00382 (SMART)
P. ananatis S6	BN1182_BH_00320	IPR003593	AAA+ ATPase domain	SM00382 (SMART)
P. ananatis S7	BN1183_AY_01210	IPR003593	AAA+ ATPase domain	SM00382 (SMART)
P. ananatis S8	BN1184_AZ_01230	IPR003593	AAA+ ATPase domain	SM00382 (SMART)
P. ananatis AJ13355	PantAJ13_A_16750	IPR003593	AAA+ ATPase domain	SM00382 (SMART)
P. ananatis LMG20103	PantLMG20_A_22490	IPR003593	AAA+ ATPase domain	SM00382 (SMART)
P. ananatis LMG5342	PantLMG53_A_23300	IPR003593	AAA+ ATPase domain	SM00382 (SMART)
P. ananatis PA13	PantPA13_B_23460	IPR003593	AAA+ ATPase domain	SM00382 (SMART)
P. ananatis S6	BN1182_BH_00860	IPR003593	AAA+ ATPase domain	SM00382 (SMART)
P. ananatis S7	BN1183_AY_01760	IPR003593	AAA+ ATPase domain	SM00382 (SMART)
P. ananatis S8	BN1184_AZ_01780	IPR003593	AAA+ ATPase domain	SM00382 (SMART)
P. ananatis AJ13355	PantAJ13_A_17310	IPR003593	AAA+ ATPase domain	SM00382 (SMART)
P. ananatis LMG20103	PantLMG20_A_23030	IPR003593	AAA+ ATPase domain	SM00382 (SMART)
P. ananatis LMG5342	PantLMG53_A_22760	IPR003593	AAA+ ATPase domain	SM00382 (SMART)
P. ananatis PA13	PantPA13_B_22770	IPR003593	AAA+ ATPase domain	SM00382 (SMART)
P. ananatis S6	BN1182_BH_00870	IPR003593	AAA+ ATPase domain	SM00382 (SMART)
P. ananatis S7	BN1183_AY_01770	IPR003593	AAA+ ATPase domain	SM00382 (SMART)
P. ananatis S8	BN1184_AZ_01790	IPR003593	AAA+ ATPase domain	SM00382 (SMART)
P. ananatis AJ13355	PantAJ13_A_17320	IPR003593	AAA+ ATPase domain	SM00382 (SMART)
P. ananatis LMG20103	PantLMG20_A_23040	IPR003593	AAA+ ATPase domain	SM00382 (SMART)
P. ananatis LMG5342	PantLMG53_A_22750	IPR003593	AAA+ ATPase domain	SM00382 (SMART)
P. ananatis PA13	PantPA13_B_22760	IPR003593	AAA+ ATPase domain	SM00382 (SMART)
P. ananatis S6	BN1182_BH_02070	IPR003593	AAA+ ATPase domain	SM00382 (SMART)
P. ananatis S7	BN1183_BA_00270	IPR003593	AAA+ ATPase domain	SM00382 (SMART)
P. ananatis S8	BN1184_AZ_02990	IPR003593	AAA+ ATPase domain	SM00382 (SMART)
P. ananatis AJ13355	PantAJ13_A_18540	IPR003593	AAA+ ATPase domain	SM00382 (SMART)
P. ananatis LMG20103	PantLMG20_A_24250	IPR003593	AAA+ ATPase domain	SM00382 (SMART)
P. ananatis LMG5342	PantLMG53_A_21420	IPR003593	AAA+ ATPase domain	SM00382 (SMART)
P. ananatis PA13	PantPA13_B_21550	IPR003593	AAA+ ATPase domain	SM00382 (SMART)
P. ananatis S6	BN1182_BH_02090	IPR003593	AAA+ ATPase domain	SM00382 (SMART)
P. ananatis S7	BN1183_BA_00290	IPR003593	AAA+ ATPase domain	SM00382 (SMART)
P. ananatis S8	BN1184_AZ_03010	IPR003593	AAA+ ATPase domain	SM00382 (SMART)
P. ananatis AJ13355	PantAJ13_A_18560	IPR003593	AAA+ ATPase domain	SM00382 (SMART)
P. ananatis LMG20103	PantLMG20_A_24270	IPR003593	AAA+ ATPase domain	SM00382 (SMART)
P. ananatis LMG5342	PantLMG53_A_21400	IPR003593	AAA+ ATPase domain	SM00382 (SMART)
P. ananatis PA13	PantPA13_B_21530	IPR003593	AAA+ ATPase domain	SM00382 (SMART)
P. ananatis S6	BN1182_BI_00050	IPR003593	AAA+ ATPase domain	SM00382 (SMART)
P. ananatis S7	BN1183_BA_00770	IPR003593	AAA+ ATPase domain	SM00382 (SMART)
P. ananatis S8	BN1184_BA_00170	IPR003593	AAA+ ATPase domain	SM00382 (SMART)
P. ananatis AJ13355	PantAJ13_A_19030	IPR003593	AAA+ ATPase domain	SM00382 (SMART)
P. ananatis LMG20103	PantLMG20_A_24740	IPR003593	AAA+ ATPase domain	SM00382 (SMART)
P. ananatis LMG5342	PantLMG53_A_20300	IPR003593	AAA+ ATPase domain	SM00382 (SMART)
P. ananatis PA13	PantPA13_B_20380	IPR003593	AAA+ ATPase domain	SM00382 (SMART)
P. ananatis S6	BN1182_BK_00310	IPR003593	AAA+ ATPase domain	SM00382 (SMART)
P. ananatis S7	BN1183_BA_01420	IPR003593	AAA+ ATPase domain	SM00382 (SMART)
P. ananatis S8	BN1184_BA_00860	IPR003593	AAA+ ATPase domain	SM00382 (SMART)
P. ananatis AJ13355	PantAJ13_A_19700	IPR003593	AAA+ ATPase domain	SM00382 (SMART)
P. ananatis LMG20103	PantLMG20_A_25410	IPR003593	AAA+ ATPase domain	SM00382 (SMART)
P. ananatis LMG5342	PantLMG53_A_19670	IPR003593	AAA+ ATPase domain	SM00382 (SMART)
P. ananatis PA13	PantPA13_B_19790	IPR003593	AAA+ ATPase domain	SM00382 (SMART)
P. ananatis S6	BN1182_BL_00120	IPR003593	AAA+ ATPase domain	SM00382 (SMART)
P. ananatis S7	BN1183_BA_01830	IPR003593	AAA+ ATPase domain	SM00382 (SMART)
P. ananatis S8	BN1184_BB_00180	IPR003593	AAA+ ATPase domain	SM00382 (SMART)
P. ananatis AJ13355	PantAJ13_A_20100	IPR003593	AAA+ ATPase domain	SM00382 (SMART)
P. ananatis LMG20103	PantLMG20_A_25810	IPR003593	AAA+ ATPase domain	SM00382 (SMART)
P. ananatis LMG5342	PantLMG53_A_19240	IPR003593	AAA+ ATPase domain	SM00382 (SMART)
P. ananatis PA13	PantPA13_B_19370	IPR003593	AAA+ ATPase domain	SM00382 (SMART)
P. ananatis S6	BN1182_BN_00260	IPR003593	AAA+ ATPase domain	SM00382 (SMART)
P. ananatis S7	BN1183_BE_00230	IPR003593	AAA+ ATPase domain	SM00382 (SMART)
P. ananatis S8	BN1184_BC_00440	IPR003593	AAA+ ATPase domain	SM00382 (SMART)
P. ananatis AJ13355	PantAJ13_A_20800	IPR003593	AAA+ ATPase domain	SM00382 (SMART)
P. ananatis LMG20103	PantLMG20_A_26370	IPR003593	AAA+ ATPase domain	SM00382 (SMART)
P. ananatis LMG5342	PantLMG53_A_18500	IPR003593	AAA+ ATPase domain	SM00382 (SMART)
P. ananatis PA13	PantPA13_B_18630	IPR003593	AAA+ ATPase domain	SM00382 (SMART)
P. ananatis S6	BN1182_BN_00310	IPR003593	AAA+ ATPase domain	SM00382 (SMART)
P. ananatis S7	BN1183_BE_00280	IPR003593	AAA+ ATPase domain	SM00382 (SMART)
P. ananatis S8	BN1184_BC_00490	IPR003593	AAA+ ATPase domain	SM00382 (SMART)
P. ananatis AJ13355	PantAJ13_A_20850	IPR003593	AAA+ ATPase domain	SM00382 (SMART)
P. ananatis LMG20103	PantLMG20_A_26420	IPR003593	AAA+ ATPase domain	SM00382 (SMART)
P. ananatis LMG5342	PantLMG53_A_18450	IPR003593	AAA+ ATPase domain	SM00382 (SMART)
P. ananatis PA13	PantPA13_B_18580	IPR003593	AAA+ ATPase domain	SM00382 (SMART)
P. ananatis S6	BN1182_BN_00350	IPR003593	AAA+ ATPase domain	SM00382 (SMART)
P. ananatis S7	BN1183_BE_00320	IPR003593	AAA+ ATPase domain	SM00382 (SMART)
P. ananatis S8	BN1184_BC_00530	IPR003593	AAA+ ATPase domain	SM00382 (SMART)
P. ananatis AJ13355	PantAJ13_A_20890	IPR003593	AAA+ ATPase domain	SM00382 (SMART)
P. ananatis LMG20103	PantLMG20_A_26460	IPR003593	AAA+ ATPase domain	SM00382 (SMART)
P. ananatis LMG5342	PantLMG53_A_18410	IPR003593	AAA+ ATPase domain	SM00382 (SMART)
P. ananatis PA13	PantPA13_B_18540	IPR003593	AAA+ ATPase domain	SM00382 (SMART)
P. ananatis S6	BN1182_BN_00360	IPR003593	AAA+ ATPase domain	SM00382 (SMART)
P. ananatis S7	BN1183_BE_00330	IPR003593	AAA+ ATPase domain	SM00382 (SMART)
P. ananatis S8	BN1184_BC_00540	IPR003593	AAA+ ATPase domain	SM00382 (SMART)
P. ananatis AJ13355	PantAJ13_A_20900	IPR003593	AAA+ ATPase domain	SM00382 (SMART)
P. ananatis LMG20103	PantLMG20_A_26470	IPR003593	AAA+ ATPase domain	SM00382 (SMART)
P. ananatis LMG5342	PantLMG53_A_18400	IPR003593	AAA+ ATPase domain	SM00382 (SMART)
P. ananatis PA13	PantPA13_B_18530	IPR003593	AAA+ ATPase domain	SM00382 (SMART)
P. ananatis S6	BN1182_BN_00510	IPR003593	AAA+ ATPase domain	SM00382 (SMART)
P. ananatis S7	BN1183_BE_00490	IPR003593	AAA+ ATPase domain	SM00382 (SMART)
P. ananatis S8	BN1184_BC_00690	IPR003593	AAA+ ATPase domain	SM00382 (SMART)
P. ananatis AJ13355	PantAJ13_A_21080	IPR003593	AAA+ ATPase domain	SM00382 (SMART)
P. ananatis LMG20103	PantLMG20_A_26620	IPR003593	AAA+ ATPase domain	SM00382 (SMART)
P. ananatis LMG5342	PantLMG53_A_18250	IPR003593	AAA+ ATPase domain	SM00382 (SMART)
P. ananatis PA13	PantPA13_B_18380	IPR003593	AAA+ ATPase domain	SM00382 (SMART)
P. ananatis S6	BN1182_BN_00620	IPR003593	AAA+ ATPase domain	SM00382 (SMART)
P. ananatis S7	BN1183_BE_00610	IPR003593	AAA+ ATPase domain	SM00382 (SMART)
P. ananatis S8	BN1184_BC_00810	IPR003593	AAA+ ATPase domain	SM00382 (SMART)
P. ananatis AJ13355	PantAJ13_A_21200	IPR003593	AAA+ ATPase domain	SM00382 (SMART)
P. ananatis LMG20103	PantLMG20_A_26740	IPR003593	AAA+ ATPase domain	SM00382 (SMART)
P. ananatis LMG5342	PantLMG53_A_18140	IPR003593	AAA+ ATPase domain	SM00382 (SMART)
[truncated: 81,561 more rows]
