# Supplementary material for: The genomes of closely related Pantoea ananatis maize seed endophytes having different effects on the host plant differ in secretion system genes and mobile genetic elements
Source: Front Microbiol. 2015 May 12;6:440. doi: 10.3389/fmicb.2015.00440 (PMC4428218; doi:10.3389/fmicb.2015.00440)
Supplement: Supplementary file 7 [file Table7.XLSX]

## Sheet: Table S7
Supplementary Table 7. Functional annotation of proteins encoded by genes shared between specific P. ananatis strains.
Orthologous clustering group	Species	# Locus tag	Domain accession	Description	Gene accession
Missing only in P. ananatis S6	P. ananatis S7	BN1183_AF_00010	IPR001123	Lysine-type exporter protein (LYSE/YGGA)	GO:0006865
	P. ananatis S7	BN1183_AH_00370	IPR000259	Fimbrial-type adhesion domain	G3DSA:2.60.40.1090 (GENE3D)
	P. ananatis S7	BN1183_AO_00130	IPR013781	Glycoside hydrolase, catalytic domain	G3DSA:3.20.20.80 (GENE3D)
	P. ananatis S7	BN1183_AO_00140	IPR011991	Winged helix-turn-helix DNA-binding domain	G3DSA:1.10.10.10 (GENE3D)
	P. ananatis S7	BN1183_AO_00150	IPR016040	NAD(P)-binding domain	G3DSA:3.40.50.720 (GENE3D)
	P. ananatis S7	BN1183_AO_00160	IPR012332	P22 tailspike C-terminal domain-like	G3DSA:2.160.20.20 (GENE3D)
	P. ananatis S7	BN1183_AQ_00080	IPR011991	Winged helix-turn-helix DNA-binding domain	G3DSA:1.10.10.10 (GENE3D)
	P. ananatis S7	BN1183_AR_01880	IPR010391	DNA damage-inducible protein DinI-like	G3DSA:3.30.910.10 (GENE3D)
	P. ananatis S7	BN1183_AT_00010	IPR011701	Major facilitator superfamily	GO:0016021
	P. ananatis S7	BN1183_AT_00020	IPR006992	Amidohydrolase 2	GO:0003824
	P. ananatis S7	BN1183_AT_00040	IPR029062	Class I glutamine amidotransferase-like	G3DSA:3.40.50.880 (GENE3D)
	P. ananatis S7	BN1183_AT_00050	IPR013785	Aldolase-type TIM barrel	G3DSA:3.20.20.70 (GENE3D)
	P. ananatis S7	BN1183_AT_00080	IPR009057	Homeodomain-like	G3DSA:1.10.10.60 (GENE3D)
	P. ananatis S7	BN1183_AT_00100	IPR000581	Dihydroxy-acid/6-phosphogluconate dehydratase	GO:0003824
	P. ananatis S7	BN1183_AT_00120	IPR023631	Amidase signature domain	G3DSA:3.90.1300.10 (GENE3D)
	P. ananatis S7	BN1183_AT_00130	IPR015893	Tetracycline transcriptional regulator, TetR-like, C-terminal	G3DSA:1.10.357.10 (GENE3D)
	P. ananatis S7	BN1183_AV_00010	IPR029068	Glyoxalase/Bleomycin resistance protein/Dihydroxybiphenyl dioxygenase	G3DSA:3.10.180.10 (GENE3D)
	P. ananatis S7	BN1183_AV_00030	IPR007372	Lipid/polyisoprenoid-binding, YceI-like	G3DSA:2.40.128.110 (GENE3D)
	P. ananatis S7	BN1183_AV_00050	IPR011991	Winged helix-turn-helix DNA-binding domain	G3DSA:1.10.10.10 (GENE3D)
	P. ananatis S7	BN1183_AV_00060	IPR011990	Tetratricopeptide-like helical domain	G3DSA:1.25.40.10 (GENE3D)
	P. ananatis S7	BN1183_AV_00070	IPR016174	Di-haem cytochrome, transmembrane	GO:0016020
	P. ananatis S7	BN1183_AV_00080	IPR016040	NAD(P)-binding domain	G3DSA:3.40.50.720 (GENE3D)
	P. ananatis S7	BN1183_AV_00090	IPR014710	RmlC-like jelly roll fold	G3DSA:2.60.120.10 (GENE3D)
	P. ananatis S7	BN1183_AV_00100	IPR002293	Amino acid/polyamine transporter I	GO:0003333
	P. ananatis S7	BN1183_AV_00110	IPR020251	Uncharacterised protein family, YmjA	PD059807 (PRODOM)
	P. ananatis S7	BN1183_AV_00120	IPR016193	Cytidine deaminase-like	GO:0003824
	P. ananatis S7	BN1183_AV_00270	IPR013022	Xylose isomerase-like, TIM barrel domain	G3DSA:3.20.20.150 (GENE3D)
	P. ananatis S7	BN1183_AV_00320	IPR004089	Methyl-accepting chemotaxis protein (MCP) signalling domain	GO:0004871
	P. ananatis S7	BN1183_AV_00330	IPR001830	Glycosyl transferase, family 20	GO:0003824
	P. ananatis S7	BN1183_AV_00340	IPR016181	Acyl-CoA N-acyltransferase	G3DSA:3.40.630.30 (GENE3D)
	P. ananatis S7	BN1183_AV_00360	IPR006667	SLC41 divalent cation transporters, integral membrane domain	G3DSA:1.10.357.20 (GENE3D)
	P. ananatis S7	BN1183_AV_02040	IPR000160	GGDEF domain	PF00990 (PFAM)
	P. ananatis S7	BN1183_AV_02060	IPR011991	Winged helix-turn-helix DNA-binding domain	G3DSA:1.10.10.10 (GENE3D)
	P. ananatis S7	BN1183_AV_02080	IPR010546	Protein of unknown function DUF1120	PF06551 (PFAM)
	P. ananatis S7	BN1183_AV_02090	IPR000015	Outer membrane usher protein	GO:0005215
	P. ananatis S7	BN1183_AV_02100	IPR008962	PapD-like	G3DSA:2.60.40.360 (GENE3D)
	P. ananatis S7	BN1183_AV_02110	IPR011991	Winged helix-turn-helix DNA-binding domain	G3DSA:1.10.10.10 (GENE3D)
	P. ananatis S7	BN1183_AV_02140	IPR002502	N-acetylmuramoyl-L-alanine amidase domain	G3DSA:3.40.80.10 (GENE3D)
	P. ananatis S7	BN1183_AY_00100	IPR016040	NAD(P)-binding domain	G3DSA:3.40.50.720 (GENE3D)
	P. ananatis S7	BN1183_AY_00110	IPR005829	Sugar transporter, conserved site	GO:0005215
	P. ananatis S7	BN1183_AY_00120	IPR002509	Polysaccharide deacetylase	G3DSA:3.20.20.370 (GENE3D)
	P. ananatis S7	BN1183_AY_00130	IPR023631	Amidase signature domain	G3DSA:3.90.1300.10 (GENE3D)
	P. ananatis S7	BN1183_AY_00140	IPR011991	Winged helix-turn-helix DNA-binding domain	G3DSA:1.10.10.10 (GENE3D)
	P. ananatis S7	BN1183_BA_00070	IPR001996	Phosphotransferase system, IIB component, type 1	G3DSA:3.30.1360.60 (GENE3D)
	P. ananatis S7	BN1183_BA_00080	IPR011991	Winged helix-turn-helix DNA-binding domain	G3DSA:1.10.10.10 (GENE3D)
	P. ananatis S7	BN1183_BA_00930	IPR002656	Acyltransferase 3	GO:0016747
	P. ananatis S7	BN1183_BA_00940	IPR027417	P-loop containing nucleoside triphosphate hydrolase	G3DSA:3.40.50.300 (GENE3D)
	P. ananatis S7	BN1183_BA_00950	IPR000515	ABC transporter type 1, transmembrane domain MetI-like	G3DSA:1.10.3720.10 (GENE3D)
	P. ananatis S7	BN1183_BA_00960	IPR001320	Ionotropic glutamate receptor	GO:0004970
	P. ananatis S7	BN1183_BA_00970	IPR005966	D-cysteine desulfhydrase	GO:0003824
	P. ananatis S7	BN1183_BH_00210	IPR012893	HipA-like, C-terminal	PF07804 (PFAM)
	P. ananatis S7	BN1183_BH_00220	IPR010982	Lambda repressor-like, DNA-binding domain	G3DSA:1.10.260.40 (GENE3D)
	P. ananatis S7	BN1183_BK_00010	IPR021365	Protein of unknown function DUF2891	PF11199 (PFAM)
	P. ananatis S7	BN1183_BK_00020	IPR002510	TldD/PmbA	PF01523 (PFAM)
	P. ananatis S7	BN1183_BU_00270	IPR023109	Integrase/recombinase, N-terminal	G3DSA:1.10.150.130 (GENE3D)
	P. ananatis S7	BN1183_CA_00010	IPR009057	Homeodomain-like	G3DSA:1.10.10.60 (GENE3D)
	P. ananatis S7	BN1183_CA_00020	IPR029058	Alpha/Beta hydrolase fold	G3DSA:3.40.50.1820 (GENE3D)
	P. ananatis S7	BN1183_CA_00030	IPR012910	TonB-dependent receptor, plug	G3DSA:2.170.130.10 (GENE3D)
	P. ananatis S7	BN1183_CA_00040	IPR002491	ABC transporter periplasmic binding domain	GO:0005488
	P. ananatis S7	BN1183_CA_00050	IPR029022	ABC transporter, BtuC-like	G3DSA:1.10.3470.10 (GENE3D)
	P. ananatis S7	BN1183_CA_00060	IPR029022	ABC transporter, BtuC-like	G3DSA:1.10.3470.10 (GENE3D)
	P. ananatis S7	BN1183_CA_00070	IPR027417	P-loop containing nucleoside triphosphate hydrolase	G3DSA:3.40.50.300 (GENE3D)
	P. ananatis S7	BN1183_CA_00090	IPR011991	Winged helix-turn-helix DNA-binding domain	G3DSA:1.10.10.10 (GENE3D)
	P. ananatis S7	BN1183_CA_00100	IPR005493	Ribonuclease E inhibitor RraA/Dimethylmenaquinone methyltransferase	G3DSA:3.50.30.40 (GENE3D)
	P. ananatis S7	BN1183_CA_00110	IPR016040	NAD(P)-binding domain	G3DSA:3.40.50.720 (GENE3D)
	P. ananatis S7	BN1183_CA_00120	IPR011042	Six-bladed beta-propeller, TolB-like	G3DSA:2.120.10.30 (GENE3D)
	P. ananatis S7	BN1183_CA_00130	IPR011701	Major facilitator superfamily	GO:0016021
	P. ananatis S7	BN1183_CA_00140	IPR011701	Major facilitator superfamily	GO:0016021
	P. ananatis S7	BN1183_CB_00040	IPR029045	ClpP/crotonase-like domain	G3DSA:3.90.226.10 (GENE3D)
	P. ananatis S7	BN1183_CB_00050	IPR016040	NAD(P)-binding domain	G3DSA:3.40.50.720 (GENE3D)
	P. ananatis S7	BN1183_CB_00060	IPR011991	Winged helix-turn-helix DNA-binding domain	G3DSA:1.10.10.10 (GENE3D)
	P. ananatis S7	BN1183_CH_00360	IPR009097	RNA ligase/cyclic nucleotide phosphodiesterase	G3DSA:3.90.1140.10 (GENE3D)
	P. ananatis S7	BN1183_CH_00370	IPR027839	Protein of unknown function DUF4432	PF14486 (PFAM)
	P. ananatis S7	BN1183_CH_00380	IPR013022	Xylose isomerase-like, TIM barrel domain	G3DSA:3.20.20.150 (GENE3D)
	P. ananatis S7	BN1183_CH_00390	IPR005828	General substrate transporter	GO:0016021
	P. ananatis S7	BN1183_CH_00410	IPR011991	Winged helix-turn-helix DNA-binding domain	G3DSA:1.10.10.10 (GENE3D)
	P. ananatis S7	BN1183_CH_00420	IPR011701	Major facilitator superfamily	GO:0016021
	P. ananatis S7	BN1183_CH_00430	IPR000620	EamA domain	GO:0016020
	P. ananatis S7	BN1183_CH_00440	IPR011991	Winged helix-turn-helix DNA-binding domain	G3DSA:1.10.10.10 (GENE3D)
	P. ananatis S7	BN1183_CH_00450	IPR011650	Peptidase M20, dimerisation domain	G3DSA:3.30.70.360 (GENE3D)
	P. ananatis S7	BN1183_CH_00460	IPR005828	General substrate transporter	GO:0016021
	P. ananatis S7	BN1183_CH_01820	IPR013762	Integrase-like, catalytic core	G3DSA:1.10.443.10 (GENE3D)
	P. ananatis S7	BN1183_CI_00030	IPR016912	Bacteriophage P2, GpU	PIRSF029208 (PIRSF)
	P. ananatis S7	BN1183_CI_00040	IPR010090	Phage tail tape measure protein	PF10145 (PFAM)
	P. ananatis S7	BN1183_CI_00060	IPR019289	Bacteriophage tail protein Gp41, putative	PF10109 (PFAM)
	P. ananatis S7	BN1183_CJ_00910	IPR002781	Transmembrane protein TauE like	GO:0016021
	P. ananatis S7	BN1183_CJ_00920	IPR011013	Galactose mutarotase-like domain	GO:0003824
	P. ananatis S7	BN1183_CJ_00930	IPR014718	Glycoside hydrolase-type carbohydrate-binding, subgroup	G3DSA:2.70.98.10 (GENE3D)
	P. ananatis S7	BN1183_CJ_00940	IPR012341	Six-hairpin glycosidase	G3DSA:1.50.10.10 (GENE3D)
	P. ananatis S8	BN1184_AF_00010	IPR001123	Lysine-type exporter protein (LYSE/YGGA)	GO:0006865
	P. ananatis S8	BN1184_AH_00360	IPR000259	Fimbrial-type adhesion domain	G3DSA:2.60.40.1090 (GENE3D)
	P. ananatis S8	BN1184_AN_00140	IPR013781	Glycoside hydrolase, catalytic domain	G3DSA:3.20.20.80 (GENE3D)
	P. ananatis S8	BN1184_AN_00150	IPR011991	Winged helix-turn-helix DNA-binding domain	G3DSA:1.10.10.10 (GENE3D)
	P. ananatis S8	BN1184_AN_00160	IPR016040	NAD(P)-binding domain	G3DSA:3.40.50.720 (GENE3D)
	P. ananatis S8	BN1184_AN_00170	IPR012332	P22 tailspike C-terminal domain-like	G3DSA:2.160.20.20 (GENE3D)
	P. ananatis S8	BN1184_AQ_00080	IPR011991	Winged helix-turn-helix DNA-binding domain	G3DSA:1.10.10.10 (GENE3D)
	P. ananatis S8	BN1184_AR_01840	IPR010391	DNA damage-inducible protein DinI-like	G3DSA:3.30.910.10 (GENE3D)
	P. ananatis S8	BN1184_AU_00010	IPR011701	Major facilitator superfamily	GO:0016021
	P. ananatis S8	BN1184_AU_00020	IPR006992	Amidohydrolase 2	GO:0003824
	P. ananatis S8	BN1184_AU_00040	IPR029062	Class I glutamine amidotransferase-like	G3DSA:3.40.50.880 (GENE3D)
	P. ananatis S8	BN1184_AU_00050	IPR013785	Aldolase-type TIM barrel	G3DSA:3.20.20.70 (GENE3D)
	P. ananatis S8	BN1184_AU_00080	IPR009057	Homeodomain-like	G3DSA:1.10.10.60 (GENE3D)
	P. ananatis S8	BN1184_AU_00100	IPR000581	Dihydroxy-acid/6-phosphogluconate dehydratase	GO:0003824
	P. ananatis S8	BN1184_AU_00120	IPR023631	Amidase signature domain	G3DSA:3.90.1300.10 (GENE3D)
	P. ananatis S8	BN1184_AU_00130	IPR015893	Tetracycline transcriptional regulator, TetR-like, C-terminal	G3DSA:1.10.357.10 (GENE3D)
	P. ananatis S8	BN1184_AV_00010	IPR029068	Glyoxalase/Bleomycin resistance protein/Dihydroxybiphenyl dioxygenase	G3DSA:3.10.180.10 (GENE3D)
	P. ananatis S8	BN1184_AV_00030	IPR007372	Lipid/polyisoprenoid-binding, YceI-like	G3DSA:2.40.128.110 (GENE3D)
	P. ananatis S8	BN1184_AV_00050	IPR011991	Winged helix-turn-helix DNA-binding domain	G3DSA:1.10.10.10 (GENE3D)
	P. ananatis S8	BN1184_AV_00060	IPR011990	Tetratricopeptide-like helical domain	G3DSA:1.25.40.10 (GENE3D)
	P. ananatis S8	BN1184_AV_00070	IPR016174	Di-haem cytochrome, transmembrane	GO:0016020
	P. ananatis S8	BN1184_AV_00080	IPR016040	NAD(P)-binding domain	G3DSA:3.40.50.720 (GENE3D)
	P. ananatis S8	BN1184_AV_00090	IPR014710	RmlC-like jelly roll fold	G3DSA:2.60.120.10 (GENE3D)
	P. ananatis S8	BN1184_AV_00100	IPR002293	Amino acid/polyamine transporter I	GO:0003333
	P. ananatis S8	BN1184_AV_00110	IPR020251	Uncharacterised protein family, YmjA	PD059807 (PRODOM)
	P. ananatis S8	BN1184_AV_00120	IPR016193	Cytidine deaminase-like	GO:0003824
	P. ananatis S8	BN1184_AV_00310	IPR013022	Xylose isomerase-like, TIM barrel domain	G3DSA:3.20.20.150 (GENE3D)
	P. ananatis S8	BN1184_AV_00350	IPR004089	Methyl-accepting chemotaxis protein (MCP) signalling domain	GO:0004871
	P. ananatis S8	BN1184_AV_00360	IPR001830	Glycosyl transferase, family 20	GO:0003824
	P. ananatis S8	BN1184_AV_00370	IPR016181	Acyl-CoA N-acyltransferase	G3DSA:3.40.630.30 (GENE3D)
	P. ananatis S8	BN1184_AV_00390	IPR006667	SLC41 divalent cation transporters, integral membrane domain	G3DSA:1.10.357.20 (GENE3D)
	P. ananatis S8	BN1184_AW_00830	IPR000160	GGDEF domain	PF00990 (PFAM)
	P. ananatis S8	BN1184_AW_00850	IPR011991	Winged helix-turn-helix DNA-binding domain	G3DSA:1.10.10.10 (GENE3D)
	P. ananatis S8	BN1184_AW_00880	IPR010546	Protein of unknown function DUF1120	PF06551 (PFAM)
	P. ananatis S8	BN1184_AW_00890	IPR000015	Outer membrane usher protein	GO:0005215
	P. ananatis S8	BN1184_AW_00900	IPR008962	PapD-like	G3DSA:2.60.40.360 (GENE3D)
	P. ananatis S8	BN1184_AW_00910	IPR011991	Winged helix-turn-helix DNA-binding domain	G3DSA:1.10.10.10 (GENE3D)
	P. ananatis S8	BN1184_AW_00930	IPR002502	N-acetylmuramoyl-L-alanine amidase domain	G3DSA:3.40.80.10 (GENE3D)
	P. ananatis S8	BN1184_AZ_00100	IPR016040	NAD(P)-binding domain	G3DSA:3.40.50.720 (GENE3D)
	P. ananatis S8	BN1184_AZ_00110	IPR005829	Sugar transporter, conserved site	GO:0005215
	P. ananatis S8	BN1184_AZ_00120	IPR002509	Polysaccharide deacetylase	G3DSA:3.20.20.370 (GENE3D)
	P. ananatis S8	BN1184_AZ_00130	IPR023631	Amidase signature domain	G3DSA:3.90.1300.10 (GENE3D)
	P. ananatis S8	BN1184_AZ_00140	IPR011991	Winged helix-turn-helix DNA-binding domain	G3DSA:1.10.10.10 (GENE3D)
	P. ananatis S8	BN1184_AZ_02780	IPR001996	Phosphotransferase system, IIB component, type 1	G3DSA:3.30.1360.60 (GENE3D)
	P. ananatis S8	BN1184_AZ_02800	IPR011991	Winged helix-turn-helix DNA-binding domain	G3DSA:1.10.10.10 (GENE3D)
	P. ananatis S8	BN1184_BA_00360	IPR002656	Acyltransferase 3	GO:0016747
	P. ananatis S8	BN1184_BA_00370	IPR027417	P-loop containing nucleoside triphosphate hydrolase	G3DSA:3.40.50.300 (GENE3D)
	P. ananatis S8	BN1184_BA_00380	IPR000515	ABC transporter type 1, transmembrane domain MetI-like	G3DSA:1.10.3720.10 (GENE3D)
	P. ananatis S8	BN1184_BA_00390	IPR001320	Ionotropic glutamate receptor	GO:0004970
	P. ananatis S8	BN1184_BA_00400	IPR005966	D-cysteine desulfhydrase	GO:0003824
	P. ananatis S8	BN1184_BC_01400	IPR012893	HipA-like, C-terminal	PF07804 (PFAM)
	P. ananatis S8	BN1184_BC_01410	IPR010982	Lambda repressor-like, DNA-binding domain	G3DSA:1.10.260.40 (GENE3D)
	P. ananatis S8	BN1184_BE_00610	IPR021365	Protein of unknown function DUF2891	PF11199 (PFAM)
	P. ananatis S8	BN1184_BE_00620	IPR002510	TldD/PmbA	PF01523 (PFAM)
	P. ananatis S8	BN1184_BH_00010	IPR023109	Integrase/recombinase, N-terminal	G3DSA:1.10.150.130 (GENE3D)
	P. ananatis S8	BN1184_BK_00010	IPR009057	Homeodomain-like	G3DSA:1.10.10.60 (GENE3D)
	P. ananatis S8	BN1184_BK_00020	IPR029058	Alpha/Beta hydrolase fold	G3DSA:3.40.50.1820 (GENE3D)
	P. ananatis S8	BN1184_BK_00030	IPR012910	TonB-dependent receptor, plug	G3DSA:2.170.130.10 (GENE3D)
	P. ananatis S8	BN1184_BK_00040	IPR002491	ABC transporter periplasmic binding domain	GO:0005488
	P. ananatis S8	BN1184_BK_00050	IPR029022	ABC transporter, BtuC-like	G3DSA:1.10.3470.10 (GENE3D)
	P. ananatis S8	BN1184_BK_00060	IPR029022	ABC transporter, BtuC-like	G3DSA:1.10.3470.10 (GENE3D)
	P. ananatis S8	BN1184_BK_00070	IPR027417	P-loop containing nucleoside triphosphate hydrolase	G3DSA:3.40.50.300 (GENE3D)
	P. ananatis S8	BN1184_BK_00080	IPR011991	Winged helix-turn-helix DNA-binding domain	G3DSA:1.10.10.10 (GENE3D)
	P. ananatis S8	BN1184_BK_00090	IPR005493	Ribonuclease E inhibitor RraA/Dimethylmenaquinone methyltransferase	G3DSA:3.50.30.40 (GENE3D)
	P. ananatis S8	BN1184_BK_00100	IPR016040	NAD(P)-binding domain	G3DSA:3.40.50.720 (GENE3D)
	P. ananatis S8	BN1184_BK_00110	IPR011042	Six-bladed beta-propeller, TolB-like	G3DSA:2.120.10.30 (GENE3D)
	P. ananatis S8	BN1184_BK_00120	IPR011701	Major facilitator superfamily	GO:0016021
	P. ananatis S8	BN1184_BK_00130	IPR011701	Major facilitator superfamily	GO:0016021
	P. ananatis S8	BN1184_BL_00020	IPR029045	ClpP/crotonase-like domain	G3DSA:3.90.226.10 (GENE3D)
	P. ananatis S8	BN1184_BL_00030	IPR016040	NAD(P)-binding domain	G3DSA:3.40.50.720 (GENE3D)
	P. ananatis S8	BN1184_BL_00040	IPR011991	Winged helix-turn-helix DNA-binding domain	G3DSA:1.10.10.10 (GENE3D)
	P. ananatis S8	BN1184_BO_00960	IPR009097	RNA ligase/cyclic nucleotide phosphodiesterase	G3DSA:3.90.1140.10 (GENE3D)
	P. ananatis S8	BN1184_BO_00970	IPR027839	Protein of unknown function DUF4432	PF14486 (PFAM)
	P. ananatis S8	BN1184_BO_00980	IPR013022	Xylose isomerase-like, TIM barrel domain	G3DSA:3.20.20.150 (GENE3D)
	P. ananatis S8	BN1184_BO_00990	IPR005828	General substrate transporter	GO:0016021
	P. ananatis S8	BN1184_BO_01020	IPR011991	Winged helix-turn-helix DNA-binding domain	G3DSA:1.10.10.10 (GENE3D)
	P. ananatis S8	BN1184_BO_01030	IPR011701	Major facilitator superfamily	GO:0016021
	P. ananatis S8	BN1184_BO_01040	IPR000620	EamA domain	GO:0016020
	P. ananatis S8	BN1184_BO_01050	IPR011991	Winged helix-turn-helix DNA-binding domain	G3DSA:1.10.10.10 (GENE3D)
	P. ananatis S8	BN1184_BO_01060	IPR011650	Peptidase M20, dimerisation domain	G3DSA:3.30.70.360 (GENE3D)
	P. ananatis S8	BN1184_BO_01070	IPR005828	General substrate transporter	GO:0016021
	P. ananatis S8	BN1184_BS_01170	IPR013762	Integrase-like, catalytic core	G3DSA:1.10.443.10 (GENE3D)
	P. ananatis S8	BN1184_BS_01240	IPR009734	Myoviridae, GpU	PF06995 (PFAM)
	P. ananatis S8	BN1184_BS_01250	IPR010090	Phage tail tape measure protein	PF10145 (PFAM)
	P. ananatis S8	BN1184_BS_01270	IPR019289	Bacteriophage tail protein Gp41, putative	PF10109 (PFAM)
	P. ananatis S8	BN1184_BU_00130	IPR002781	Transmembrane protein TauE like	GO:0016021
	P. ananatis S8	BN1184_BU_00140	IPR011013	Galactose mutarotase-like domain	GO:0003824
	P. ananatis S8	BN1184_BU_00150	IPR014718	Glycoside hydrolase-type carbohydrate-binding, subgroup	G3DSA:2.70.98.10 (GENE3D)
	P. ananatis S8	BN1184_BU_00160	IPR012341	Six-hairpin glycosidase	G3DSA:1.50.10.10 (GENE3D)
	P. ananatis AJ13355	PantAJ13_A_04950	IPR013781	Glycoside hydrolase, catalytic domain	G3DSA:3.20.20.80 (GENE3D)
	P. ananatis AJ13355	PantAJ13_A_04970	IPR011991	Winged helix-turn-helix DNA-binding domain	G3DSA:1.10.10.10 (GENE3D)
	P. ananatis AJ13355	PantAJ13_A_04980	IPR016040	NAD(P)-binding domain	G3DSA:3.40.50.720 (GENE3D)
	P. ananatis AJ13355	PantAJ13_A_04990	IPR012332	P22 tailspike C-terminal domain-like	G3DSA:2.160.20.20 (GENE3D)
	P. ananatis AJ13355	PantAJ13_A_06360	IPR011991	Winged helix-turn-helix DNA-binding domain	G3DSA:1.10.10.10 (GENE3D)
	P. ananatis AJ13355	PantAJ13_A_09710	IPR010391	DNA damage-inducible protein DinI-like	G3DSA:3.30.910.10 (GENE3D)
	P. ananatis AJ13355	PantAJ13_A_11080	IPR011701	Major facilitator superfamily	GO:0016021
	P. ananatis AJ13355	PantAJ13_A_11090	IPR006992	Amidohydrolase 2	GO:0003824
	P. ananatis AJ13355	PantAJ13_A_11110	IPR029062	Class I glutamine amidotransferase-like	G3DSA:3.40.50.880 (GENE3D)
	P. ananatis AJ13355	PantAJ13_A_11120	IPR013785	Aldolase-type TIM barrel	G3DSA:3.20.20.70 (GENE3D)
	P. ananatis AJ13355	PantAJ13_A_11150	IPR009057	Homeodomain-like	G3DSA:1.10.10.60 (GENE3D)
	P. ananatis AJ13355	PantAJ13_A_11170	IPR000581	Dihydroxy-acid/6-phosphogluconate dehydratase	GO:0003824
	P. ananatis AJ13355	PantAJ13_A_11190	IPR023631	Amidase signature domain	G3DSA:3.90.1300.10 (GENE3D)
	P. ananatis AJ13355	PantAJ13_A_11200	IPR015893	Tetracycline transcriptional regulator, TetR-like, C-terminal	G3DSA:1.10.357.10 (GENE3D)
	P. ananatis AJ13355	PantAJ13_A_11610	IPR029068	Glyoxalase/Bleomycin resistance protein/Dihydroxybiphenyl dioxygenase	G3DSA:3.10.180.10 (GENE3D)
	P. ananatis AJ13355	PantAJ13_A_11630	IPR007372	Lipid/polyisoprenoid-binding, YceI-like	G3DSA:2.40.128.110 (GENE3D)
	P. ananatis AJ13355	PantAJ13_A_11650	IPR011991	Winged helix-turn-helix DNA-binding domain	G3DSA:1.10.10.10 (GENE3D)
	P. ananatis AJ13355	PantAJ13_A_11660	IPR011990	Tetratricopeptide-like helical domain	G3DSA:1.25.40.10 (GENE3D)
	P. ananatis AJ13355	PantAJ13_A_11670	IPR016174	Di-haem cytochrome, transmembrane	GO:0016020
	P. ananatis AJ13355	PantAJ13_A_11680	IPR016040	NAD(P)-binding domain	G3DSA:3.40.50.720 (GENE3D)
	P. ananatis AJ13355	PantAJ13_A_11690	IPR014710	RmlC-like jelly roll fold	G3DSA:2.60.120.10 (GENE3D)
	P. ananatis AJ13355	PantAJ13_A_11700	IPR002293	Amino acid/polyamine transporter I	GO:0003333
	P. ananatis AJ13355	PantAJ13_A_11710	IPR020251	Uncharacterised protein family, YmjA	PD059807 (PRODOM)
	P. ananatis AJ13355	PantAJ13_A_11730	IPR016193	Cytidine deaminase-like	GO:0003824
	P. ananatis AJ13355	PantAJ13_A_11940	IPR013022	Xylose isomerase-like, TIM barrel domain	G3DSA:3.20.20.150 (GENE3D)
	P. ananatis AJ13355	PantAJ13_A_11980	IPR004089	Methyl-accepting chemotaxis protein (MCP) signalling domain	GO:0004871
	P. ananatis AJ13355	PantAJ13_A_11990	IPR001830	Glycosyl transferase, family 20	GO:0003824
	P. ananatis AJ13355	PantAJ13_A_12000	IPR016181	Acyl-CoA N-acyltransferase	G3DSA:3.40.630.30 (GENE3D)
	P. ananatis AJ13355	PantAJ13_A_12020	IPR006667	SLC41 divalent cation transporters, integral membrane domain	G3DSA:1.10.357.20 (GENE3D)
	P. ananatis AJ13355	PantAJ13_A_12030	IPR029068	Glyoxalase/Bleomycin resistance protein/Dihydroxybiphenyl dioxygenase	SSF54593 (SUPERFAMILY)
	P. ananatis AJ13355	PantAJ13_A_13860	IPR000160	GGDEF domain	PF00990 (PFAM)
	P. ananatis AJ13355	PantAJ13_A_13880	IPR011991	Winged helix-turn-helix DNA-binding domain	G3DSA:1.10.10.10 (GENE3D)
	P. ananatis AJ13355	PantAJ13_A_13910	IPR010546	Protein of unknown function DUF1120	PF06551 (PFAM)
	P. ananatis AJ13355	PantAJ13_A_13920	IPR000015	Outer membrane usher protein	GO:0005215
	P. ananatis AJ13355	PantAJ13_A_13930	IPR008962	PapD-like	G3DSA:2.60.40.360 (GENE3D)
	P. ananatis AJ13355	PantAJ13_A_13940	IPR011991	Winged helix-turn-helix DNA-binding domain	G3DSA:1.10.10.10 (GENE3D)
	P. ananatis AJ13355	PantAJ13_A_13960	IPR002502	N-acetylmuramoyl-L-alanine amidase domain	G3DSA:3.40.80.10 (GENE3D)
	P. ananatis AJ13355	PantAJ13_A_15630	IPR016040	NAD(P)-binding domain	G3DSA:3.40.50.720 (GENE3D)
	P. ananatis AJ13355	PantAJ13_A_15640	IPR005829	Sugar transporter, conserved site	GO:0005215
	P. ananatis AJ13355	PantAJ13_A_15650	IPR002509	Polysaccharide deacetylase	G3DSA:3.20.20.370 (GENE3D)
	P. ananatis AJ13355	PantAJ13_A_15660	IPR023631	Amidase signature domain	G3DSA:3.90.1300.10 (GENE3D)
	P. ananatis AJ13355	PantAJ13_A_15670	IPR011991	Winged helix-turn-helix DNA-binding domain	G3DSA:1.10.10.10 (GENE3D)
	P. ananatis AJ13355	PantAJ13_A_18330	IPR001996	Phosphotransferase system, IIB component, type 1	G3DSA:3.30.1360.60 (GENE3D)
	P. ananatis AJ13355	PantAJ13_A_18350	IPR011991	Winged helix-turn-helix DNA-binding domain	G3DSA:1.10.10.10 (GENE3D)
	P. ananatis AJ13355	PantAJ13_A_19210	IPR002656	Acyltransferase 3	GO:0016747
	P. ananatis AJ13355	PantAJ13_A_19220	IPR027417	P-loop containing nucleoside triphosphate hydrolase	G3DSA:3.40.50.300 (GENE3D)
	P. ananatis AJ13355	PantAJ13_A_19230	IPR000515	ABC transporter type 1, transmembrane domain MetI-like	G3DSA:1.10.3720.10 (GENE3D)
	P. ananatis AJ13355	PantAJ13_A_19240	IPR001320	Ionotropic glutamate receptor	GO:0004970
	P. ananatis AJ13355	PantAJ13_A_19250	IPR005966	D-cysteine desulfhydrase	GO:0003824
	P. ananatis AJ13355	PantAJ13_A_21790	IPR012893	HipA-like, C-terminal	PF07804 (PFAM)
	P. ananatis AJ13355	PantAJ13_A_21800	IPR010982	Lambda repressor-like, DNA-binding domain	G3DSA:1.10.260.40 (GENE3D)
	P. ananatis AJ13355	PantAJ13_A_22940	IPR021365	Protein of unknown function DUF2891	PF11199 (PFAM)
	P. ananatis AJ13355	PantAJ13_A_22960	IPR002510	TldD/PmbA	PF01523 (PFAM)
	P. ananatis AJ13355	PantAJ13_A_26700	IPR023109	Integrase/recombinase, N-terminal	G3DSA:1.10.150.130 (GENE3D)
	P. ananatis AJ13355	PantAJ13_A_26930	IPR009057	Homeodomain-like	G3DSA:1.10.10.60 (GENE3D)
	P. ananatis AJ13355	PantAJ13_A_26940	IPR029058	Alpha/Beta hydrolase fold	G3DSA:3.40.50.1820 (GENE3D)
	P. ananatis AJ13355	PantAJ13_A_26950	IPR012910	TonB-dependent receptor, plug	G3DSA:2.170.130.10 (GENE3D)
	P. ananatis AJ13355	PantAJ13_A_26960	IPR002491	ABC transporter periplasmic binding domain	GO:0005488
	P. ananatis AJ13355	PantAJ13_A_26970	IPR029022	ABC transporter, BtuC-like	G3DSA:1.10.3470.10 (GENE3D)
	P. ananatis AJ13355	PantAJ13_A_26980	IPR029022	ABC transporter, BtuC-like	G3DSA:1.10.3470.10 (GENE3D)
	P. ananatis AJ13355	PantAJ13_A_26990	IPR027417	P-loop containing nucleoside triphosphate hydrolase	G3DSA:3.40.50.300 (GENE3D)
	P. ananatis AJ13355	PantAJ13_A_27010	IPR011991	Winged helix-turn-helix DNA-binding domain	G3DSA:1.10.10.10 (GENE3D)
	P. ananatis AJ13355	PantAJ13_A_27020	IPR005493	Ribonuclease E inhibitor RraA/Dimethylmenaquinone methyltransferase	G3DSA:3.50.30.40 (GENE3D)
	P. ananatis AJ13355	PantAJ13_A_27030	IPR016040	NAD(P)-binding domain	G3DSA:3.40.50.720 (GENE3D)
	P. ananatis AJ13355	PantAJ13_A_27040	IPR011042	Six-bladed beta-propeller, TolB-like	G3DSA:2.120.10.30 (GENE3D)
	P. ananatis AJ13355	PantAJ13_A_27050	IPR011701	Major facilitator superfamily	GO:0016021
	P. ananatis AJ13355	PantAJ13_A_27060	IPR011701	Major facilitator superfamily	GO:0016021
	P. ananatis AJ13355	PantAJ13_A_27140	IPR029045	ClpP/crotonase-like domain	G3DSA:3.90.226.10 (GENE3D)
	P. ananatis AJ13355	PantAJ13_A_27150	IPR016040	NAD(P)-binding domain	G3DSA:3.40.50.720 (GENE3D)
	P. ananatis AJ13355	PantAJ13_A_27160	IPR011991	Winged helix-turn-helix DNA-binding domain	G3DSA:1.10.10.10 (GENE3D)
	P. ananatis AJ13355	PantAJ13_A_30290	IPR009097	RNA ligase/cyclic nucleotide phosphodiesterase	G3DSA:3.90.1140.10 (GENE3D)
	P. ananatis AJ13355	PantAJ13_A_30310	IPR027839	Protein of unknown function DUF4432	PF14486 (PFAM)
	P. ananatis AJ13355	PantAJ13_A_30320	IPR013022	Xylose isomerase-like, TIM barrel domain	G3DSA:3.20.20.150 (GENE3D)
	P. ananatis AJ13355	PantAJ13_A_30330	IPR005828	General substrate transporter	GO:0016021
	P. ananatis AJ13355	PantAJ13_A_30360	IPR011991	Winged helix-turn-helix DNA-binding domain	G3DSA:1.10.10.10 (GENE3D)
	P. ananatis AJ13355	PantAJ13_A_30370	IPR011701	Major facilitator superfamily	GO:0016021
	P. ananatis AJ13355	PantAJ13_A_30380	IPR000620	EamA domain	GO:0016020
	P. ananatis AJ13355	PantAJ13_A_30390	IPR011991	Winged helix-turn-helix DNA-binding domain	G3DSA:1.10.10.10 (GENE3D)
	P. ananatis AJ13355	PantAJ13_A_30400	IPR011650	Peptidase M20, dimerisation domain	G3DSA:3.30.70.360 (GENE3D)
	P. ananatis AJ13355	PantAJ13_A_30410	IPR005828	General substrate transporter	GO:0016021
	P. ananatis AJ13355	PantAJ13_A_32370	IPR013762	Integrase-like, catalytic core	G3DSA:1.10.443.10 (GENE3D)
	P. ananatis AJ13355	PantAJ13_A_32450	IPR009734	Myoviridae, GpU	PF06995 (PFAM)
	P. ananatis AJ13355	PantAJ13_A_32460	IPR010090	Phage tail tape measure protein	PF10145 (PFAM)
	P. ananatis AJ13355	PantAJ13_A_32480	IPR019289	Bacteriophage tail protein Gp41, putative	PF10109 (PFAM)
	P. ananatis AJ13355	PantAJ13_A_33470	IPR002781	Transmembrane protein TauE like	GO:0016021
	P. ananatis AJ13355	PantAJ13_A_33480	IPR011013	Galactose mutarotase-like domain	GO:0003824
	P. ananatis AJ13355	PantAJ13_A_33490	IPR014718	Glycoside hydrolase-type carbohydrate-binding, subgroup	G3DSA:2.70.98.10 (GENE3D)
	P. ananatis AJ13355	PantAJ13_A_33500	IPR012341	Six-hairpin glycosidase	G3DSA:1.50.10.10 (GENE3D)
	P. ananatis AJ13355	PantAJ13_A_45320	IPR001123	Lysine-type exporter protein (LYSE/YGGA)	GO:0006865
	P. ananatis AJ13355	PantAJ13_A_46210	IPR000259	Fimbrial-type adhesion domain	G3DSA:2.60.40.1090 (GENE3D)
	P. ananatis LMG20103	PantLMG20_A_06170	IPR001123	Lysine-type exporter protein (LYSE/YGGA)	GO:0006865
	P. ananatis LMG20103	PantLMG20_A_07080	IPR000259	Fimbrial-type adhesion domain	G3DSA:2.60.40.1090 (GENE3D)
	P. ananatis LMG20103	PantLMG20_A_12210	IPR013781	Glycoside hydrolase, catalytic domain	G3DSA:3.20.20.80 (GENE3D)
	P. ananatis LMG20103	PantLMG20_A_12220	IPR011991	Winged helix-turn-helix DNA-binding domain	G3DSA:1.10.10.10 (GENE3D)
	P. ananatis LMG20103	PantLMG20_A_12230	IPR016040	NAD(P)-binding domain	G3DSA:3.40.50.720 (GENE3D)
	P. ananatis LMG20103	PantLMG20_A_12240	IPR012332	P22 tailspike C-terminal domain-like	G3DSA:2.160.20.20 (GENE3D)
	P. ananatis LMG20103	PantLMG20_A_13440	IPR011991	Winged helix-turn-helix DNA-binding domain	G3DSA:1.10.10.10 (GENE3D)
	P. ananatis LMG20103	PantLMG20_A_16140	IPR010391	DNA damage-inducible protein DinI-like	G3DSA:3.30.910.10 (GENE3D)
	P. ananatis LMG20103	PantLMG20_A_17490	IPR011701	Major facilitator superfamily	GO:0016021
	P. ananatis LMG20103	PantLMG20_A_17500	IPR006992	Amidohydrolase 2	GO:0003824
	P. ananatis LMG20103	PantLMG20_A_17520	IPR029062	Class I glutamine amidotransferase-like	G3DSA:3.40.50.880 (GENE3D)
	P. ananatis LMG20103	PantLMG20_A_17530	IPR013785	Aldolase-type TIM barrel	G3DSA:3.20.20.70 (GENE3D)
	P. ananatis LMG20103	PantLMG20_A_17570	IPR009057	Homeodomain-like	G3DSA:1.10.10.60 (GENE3D)
	P. ananatis LMG20103	PantLMG20_A_17590	IPR000581	Dihydroxy-acid/6-phosphogluconate dehydratase	GO:0003824
	P. ananatis LMG20103	PantLMG20_A_17600	IPR023631	Amidase signature domain	G3DSA:3.90.1300.10 (GENE3D)
	P. ananatis LMG20103	PantLMG20_A_17610	IPR015893	Tetracycline transcriptional regulator, TetR-like, C-terminal	G3DSA:1.10.357.10 (GENE3D)
	P. ananatis LMG20103	PantLMG20_A_17730	IPR029068	Glyoxalase/Bleomycin resistance protein/Dihydroxybiphenyl dioxygenase	G3DSA:3.10.180.10 (GENE3D)
	P. ananatis LMG20103	PantLMG20_A_17750	IPR007372	Lipid/polyisoprenoid-binding, YceI-like	G3DSA:2.40.128.110 (GENE3D)
	P. ananatis LMG20103	PantLMG20_A_17770	IPR011991	Winged helix-turn-helix DNA-binding domain	G3DSA:1.10.10.10 (GENE3D)
	P. ananatis LMG20103	PantLMG20_A_17780	IPR011990	Tetratricopeptide-like helical domain	G3DSA:1.25.40.10 (GENE3D)
	P. ananatis LMG20103	PantLMG20_A_17790	IPR016174	Di-haem cytochrome, transmembrane	GO:0016020
	P. ananatis LMG20103	PantLMG20_A_17800	IPR016040	NAD(P)-binding domain	G3DSA:3.40.50.720 (GENE3D)
	P. ananatis LMG20103	PantLMG20_A_17810	IPR014710	RmlC-like jelly roll fold	G3DSA:2.60.120.10 (GENE3D)
	P. ananatis LMG20103	PantLMG20_A_17830	IPR002293	Amino acid/polyamine transporter I	GO:0003333
	P. ananatis LMG20103	PantLMG20_A_17840	IPR020251	Uncharacterised protein family, YmjA	PD059807 (PRODOM)
	P. ananatis LMG20103	PantLMG20_A_17850	IPR016193	Cytidine deaminase-like	GO:0003824
	P. ananatis LMG20103	PantLMG20_A_18040	IPR013022	Xylose isomerase-like, TIM barrel domain	G3DSA:3.20.20.150 (GENE3D)
	P. ananatis LMG20103	PantLMG20_A_18080	IPR004089	Methyl-accepting chemotaxis protein I Tsr	PF00015 (PFAM)
	P. ananatis LMG20103	PantLMG20_A_18090	IPR001830	Glycosyl transferase, family 20	GO:0003824
	P. ananatis LMG20103	PantLMG20_A_18100	IPR016181	Acyl-CoA N-acyltransferase	G3DSA:3.40.630.30 (GENE3D)
	P. ananatis LMG20103	PantLMG20_A_18120	IPR006667	SLC41 divalent cation transporters, integral membrane domain	G3DSA:1.10.357.20 (GENE3D)
	P. ananatis LMG20103	PantLMG20_A_19840	IPR000160	GGDEF domain	PF00990 (PFAM)
	P. ananatis LMG20103	PantLMG20_A_19860	IPR011991	Winged helix-turn-helix DNA-binding domain	G3DSA:1.10.10.10 (GENE3D)
	P. ananatis LMG20103	PantLMG20_A_19890	IPR010546	Protein of unknown function DUF1120	PF06551 (PFAM)
	P. ananatis LMG20103	PantLMG20_A_19900	IPR000015	Outer membrane usher protein	GO:0005215
	P. ananatis LMG20103	PantLMG20_A_19910	IPR008962	PapD-like	G3DSA:2.60.40.360 (GENE3D)
	P. ananatis LMG20103	PantLMG20_A_19920	IPR011991	Winged helix-turn-helix DNA-binding domain	G3DSA:1.10.10.10 (GENE3D)
	P. ananatis LMG20103	PantLMG20_A_19940	IPR002502	N-acetylmuramoyl-L-alanine amidase domain	G3DSA:3.40.80.10 (GENE3D)
	P. ananatis LMG20103	PantLMG20_A_21380	IPR016040	NAD(P)-binding domain	G3DSA:3.40.50.720 (GENE3D)
	P. ananatis LMG20103	PantLMG20_A_21390	IPR005829	Sugar transporter, conserved site	GO:0005215
	P. ananatis LMG20103	PantLMG20_A_21400	IPR002509	Polysaccharide deacetylase	G3DSA:3.20.20.370 (GENE3D)
	P. ananatis LMG20103	PantLMG20_A_21410	IPR023631	Amidase signature domain	G3DSA:3.90.1300.10 (GENE3D)
	P. ananatis LMG20103	PantLMG20_A_21420	IPR011991	Winged helix-turn-helix DNA-binding domain	G3DSA:1.10.10.10 (GENE3D)
	P. ananatis LMG20103	PantLMG20_A_24030	IPR001996	Phosphotransferase system, IIB component, type 1	G3DSA:3.30.1360.60 (GENE3D)
	P. ananatis LMG20103	PantLMG20_A_24060	IPR011991	Winged helix-turn-helix DNA-binding domain	G3DSA:1.10.10.10 (GENE3D)
	P. ananatis LMG20103	PantLMG20_A_24920	IPR002656	Acyltransferase 3	GO:0016747
	P. ananatis LMG20103	PantLMG20_A_24930	IPR027417	P-loop containing nucleoside triphosphate hydrolase	G3DSA:3.40.50.300 (GENE3D)
	P. ananatis LMG20103	PantLMG20_A_24940	IPR000515	ABC transporter type 1, transmembrane domain MetI-like	G3DSA:1.10.3720.10 (GENE3D)
	P. ananatis LMG20103	PantLMG20_A_24950	IPR001320	Ionotropic glutamate receptor	GO:0004970
	P. ananatis LMG20103	PantLMG20_A_24960	IPR005966	D-cysteine desulfhydrase	GO:0003824
	P. ananatis LMG20103	PantLMG20_A_27320	IPR012893	HipA-like, C-terminal	PF07804 (PFAM)
	P. ananatis LMG20103	PantLMG20_A_27330	IPR010982	Lambda repressor-like, DNA-binding domain	G3DSA:1.10.260.40 (GENE3D)
	P. ananatis LMG20103	PantLMG20_A_28470	IPR021365	Protein of unknown function DUF2891	PF11199 (PFAM)
	P. ananatis LMG20103	PantLMG20_A_28490	IPR002510	TldD/PmbA	PF01523 (PFAM)
	P. ananatis LMG20103	PantLMG20_A_31980	IPR023109	Integrase/recombinase, N-terminal	G3DSA:1.10.150.130 (GENE3D)
	P. ananatis LMG20103	PantLMG20_A_32310	IPR009057	Homeodomain-like	G3DSA:1.10.10.60 (GENE3D)
	P. ananatis LMG20103	PantLMG20_A_32320	IPR029058	Alpha/Beta hydrolase fold	G3DSA:3.40.50.1820 (GENE3D)
	P. ananatis LMG20103	PantLMG20_A_32330	IPR012910	TonB-dependent receptor, plug	G3DSA:2.170.130.10 (GENE3D)
	P. ananatis LMG20103	PantLMG20_A_32340	IPR002491	ABC transporter periplasmic binding domain	GO:0005488
	P. ananatis LMG20103	PantLMG20_A_32350	IPR029022	ABC transporter, BtuC-like	G3DSA:1.10.3470.10 (GENE3D)
	P. ananatis LMG20103	PantLMG20_A_32360	IPR029022	ABC transporter, BtuC-like	G3DSA:1.10.3470.10 (GENE3D)
	P. ananatis LMG20103	PantLMG20_A_32370	IPR027417	P-loop containing nucleoside triphosphate hydrolase	G3DSA:3.40.50.300 (GENE3D)
	P. ananatis LMG20103	PantLMG20_A_32390	IPR011991	Winged helix-turn-helix DNA-binding domain	G3DSA:1.10.10.10 (GENE3D)
	P. ananatis LMG20103	PantLMG20_A_32400	IPR005493	Ribonuclease E inhibitor RraA/Dimethylmenaquinone methyltransferase	G3DSA:3.50.30.40 (GENE3D)
	P. ananatis LMG20103	PantLMG20_A_32410	IPR016040	NAD(P)-binding domain	G3DSA:3.40.50.720 (GENE3D)
	P. ananatis LMG20103	PantLMG20_A_32420	IPR011042	Six-bladed beta-propeller, TolB-like	G3DSA:2.120.10.30 (GENE3D)
	P. ananatis LMG20103	PantLMG20_A_32430	IPR011701	Major facilitator superfamily	GO:0016021
	P. ananatis LMG20103	PantLMG20_A_32440	IPR011701	Major facilitator superfamily	GO:0016021
	P. ananatis LMG20103	PantLMG20_A_32450	IPR029045	ClpP/crotonase-like domain	G3DSA:3.90.226.10 (GENE3D)
	P. ananatis LMG20103	PantLMG20_A_32460	IPR016040	NAD(P)-binding domain	G3DSA:3.40.50.720 (GENE3D)
	P. ananatis LMG20103	PantLMG20_A_32470	IPR011991	Winged helix-turn-helix DNA-binding domain	G3DSA:1.10.10.10 (GENE3D)
	P. ananatis LMG20103	PantLMG20_A_35990	IPR009097	RNA ligase/cyclic nucleotide phosphodiesterase	G3DSA:3.90.1140.10 (GENE3D)
	P. ananatis LMG20103	PantLMG20_A_36000	IPR027839	Protein of unknown function DUF4432	PF14486 (PFAM)
	P. ananatis LMG20103	PantLMG20_A_36010	IPR013022	Xylose isomerase-like, TIM barrel domain	G3DSA:3.20.20.150 (GENE3D)
	P. ananatis LMG20103	PantLMG20_A_36020	IPR005828	General substrate transporter	GO:0016021
	P. ananatis LMG20103	PantLMG20_A_36050	IPR011991	Winged helix-turn-helix DNA-binding domain	G3DSA:1.10.10.10 (GENE3D)
	P. ananatis LMG20103	PantLMG20_A_36060	IPR011701	Major facilitator superfamily	GO:0016021
	P. ananatis LMG20103	PantLMG20_A_36070	IPR000620	EamA domain	GO:0016020
	P. ananatis LMG20103	PantLMG20_A_36080	IPR011991	Winged helix-turn-helix DNA-binding domain	G3DSA:1.10.10.10 (GENE3D)
	P. ananatis LMG20103	PantLMG20_A_36090	IPR011650	Peptidase M20, dimerisation domain	G3DSA:3.30.70.360 (GENE3D)
	P. ananatis LMG20103	PantLMG20_A_36100	IPR005828	General substrate transporter	GO:0016021
	P. ananatis LMG20103	PantLMG20_A_37430	IPR013762	Integrase-like, catalytic core	G3DSA:1.10.443.10 (GENE3D)
	P. ananatis LMG20103	PantLMG20_A_37490	IPR009734	Myoviridae, GpU	PF06995 (PFAM)
	P. ananatis LMG20103	PantLMG20_A_37500	IPR010090	Phage tail tape measure protein	PF10145 (PFAM)
	P. ananatis LMG20103	PantLMG20_A_37520	IPR019289	Bacteriophage tail protein Gp41, putative	PF10109 (PFAM)
	P. ananatis LMG20103	PantLMG20_A_38490	IPR002781	Transmembrane protein TauE like	GO:0016021
	P. ananatis LMG20103	PantLMG20_A_38500	IPR011013	Galactose mutarotase-like domain	GO:0003824
	P. ananatis LMG20103	PantLMG20_A_38510	IPR014718	Glycoside hydrolase-type carbohydrate-binding, subgroup	G3DSA:2.70.98.10 (GENE3D)
	P. ananatis LMG20103	PantLMG20_A_38520	IPR012341	Six-hairpin glycosidase	G3DSA:1.50.10.10 (GENE3D)
	P. ananatis LMG5342	PantLMG53_A_06330	IPR012341	Six-hairpin glycosidase	G3DSA:1.50.10.10 (GENE3D)
	P. ananatis LMG5342	PantLMG53_A_06340	IPR014718	Glycoside hydrolase-type carbohydrate-binding, subgroup	G3DSA:2.70.98.10 (GENE3D)
	P. ananatis LMG5342	PantLMG53_A_06350	IPR011013	Galactose mutarotase-like domain	GO:0003824
	P. ananatis LMG5342	PantLMG53_A_06360	IPR002781	Transmembrane protein TauE like	GO:0016021
	P. ananatis LMG5342	PantLMG53_A_07320	IPR019289	Bacteriophage tail protein Gp41, putative	PF10109 (PFAM)
	P. ananatis LMG5342	PantLMG53_A_07340	IPR010090	Phage tail tape measure protein	PF10145 (PFAM)
	P. ananatis LMG5342	PantLMG53_A_07350	IPR009734	Myoviridae, GpU	PF06995 (PFAM)
	P. ananatis LMG5342	PantLMG53_A_07420	IPR013762	Integrase-like, catalytic core	G3DSA:1.10.443.10 (GENE3D)
	P. ananatis LMG5342	PantLMG53_A_08810	IPR005828	General substrate transporter	GO:0016021
	P. ananatis LMG5342	PantLMG53_A_08820	IPR011650	Peptidase M20, dimerisation domain	G3DSA:3.30.70.360 (GENE3D)
	P. ananatis LMG5342	PantLMG53_A_08830	IPR011991	Winged helix-turn-helix DNA-binding domain	G3DSA:1.10.10.10 (GENE3D)
	P. ananatis LMG5342	PantLMG53_A_08840	IPR000620	EamA domain	GO:0016020
	P. ananatis LMG5342	PantLMG53_A_08850	IPR011701	Major facilitator superfamily	GO:0016021
	P. ananatis LMG5342	PantLMG53_A_08860	IPR011991	Winged helix-turn-helix DNA-binding domain	G3DSA:1.10.10.10 (GENE3D)
	P. ananatis LMG5342	PantLMG53_A_08890	IPR005828	General substrate transporter	GO:0016021
	P. ananatis LMG5342	PantLMG53_A_08900	IPR013022	Xylose isomerase-like, TIM barrel domain	G3DSA:3.20.20.150 (GENE3D)
	P. ananatis LMG5342	PantLMG53_A_08910	IPR027839	Protein of unknown function DUF4432	PF14486 (PFAM)
	P. ananatis LMG5342	PantLMG53_A_08920	IPR009097	RNA ligase/cyclic nucleotide phosphodiesterase	G3DSA:3.90.1140.10 (GENE3D)
	P. ananatis LMG5342	PantLMG53_A_12000	IPR011991	Winged helix-turn-helix DNA-binding domain	G3DSA:1.10.10.10 (GENE3D)
	P. ananatis LMG5342	PantLMG53_A_12010	IPR016040	NAD(P)-binding domain	G3DSA:3.40.50.720 (GENE3D)
	P. ananatis LMG5342	PantLMG53_A_12020	IPR029045	ClpP/crotonase-like domain	G3DSA:3.90.226.10 (GENE3D)
	P. ananatis LMG5342	PantLMG53_A_12080	IPR011701	Major facilitator superfamily	GO:0016021
	P. ananatis LMG5342	PantLMG53_A_12090	IPR011701	Major facilitator superfamily	GO:0016021
	P. ananatis LMG5342	PantLMG53_A_12100	IPR011042	Six-bladed beta-propeller, TolB-like	G3DSA:2.120.10.30 (GENE3D)
	P. ananatis LMG5342	PantLMG53_A_12110	IPR016040	NAD(P)-binding domain	G3DSA:3.40.50.720 (GENE3D)
	P. ananatis LMG5342	PantLMG53_A_12120	IPR005493	Ribonuclease E inhibitor RraA/Dimethylmenaquinone methyltransferase	G3DSA:3.50.30.40 (GENE3D)
	P. ananatis LMG5342	PantLMG53_A_12130	IPR011991	Winged helix-turn-helix DNA-binding domain	G3DSA:1.10.10.10 (GENE3D)
	P. ananatis LMG5342	PantLMG53_A_12150	IPR027417	P-loop containing nucleoside triphosphate hydrolase	G3DSA:3.40.50.300 (GENE3D)
	P. ananatis LMG5342	PantLMG53_A_12160	IPR029022	ABC transporter, BtuC-like	G3DSA:1.10.3470.10 (GENE3D)
	P. ananatis LMG5342	PantLMG53_A_12170	IPR029022	ABC transporter, BtuC-like	G3DSA:1.10.3470.10 (GENE3D)
	P. ananatis LMG5342	PantLMG53_A_12180	IPR002491	ABC transporter periplasmic binding domain	GO:0005488
	P. ananatis LMG5342	PantLMG53_A_12190	IPR012910	TonB-dependent receptor, plug	G3DSA:2.170.130.10 (GENE3D)
	P. ananatis LMG5342	PantLMG53_A_12200	IPR029058	Alpha/Beta hydrolase fold	G3DSA:3.40.50.1820 (GENE3D)
	P. ananatis LMG5342	PantLMG53_A_12210	IPR009057	Homeodomain-like	G3DSA:1.10.10.60 (GENE3D)
	P. ananatis LMG5342	PantLMG53_A_12530	IPR023109	Integrase/recombinase, N-terminal	G3DSA:1.10.150.130 (GENE3D)
	P. ananatis LMG5342	PantLMG53_A_16060	IPR002510	TldD/PmbA	PF01523 (PFAM)
	P. ananatis LMG5342	PantLMG53_A_16070	IPR021365	Protein of unknown function DUF2891	PF11199 (PFAM)
	P. ananatis LMG5342	PantLMG53_A_17510	IPR010982	Lambda repressor-like, DNA-binding domain	G3DSA:1.10.260.40 (GENE3D)
	P. ananatis LMG5342	PantLMG53_A_17520	IPR012893	HipA-like, C-terminal	PF07804 (PFAM)
	P. ananatis LMG5342	PantLMG53_A_20100	IPR005966	D-cysteine desulfhydrase	GO:0003824
	P. ananatis LMG5342	PantLMG53_A_20110	IPR001320	Ionotropic glutamate receptor	GO:0004970
	P. ananatis LMG5342	PantLMG53_A_20120	IPR000515	ABC transporter type 1, transmembrane domain MetI-like	G3DSA:1.10.3720.10 (GENE3D)
	P. ananatis LMG5342	PantLMG53_A_20130	IPR027417	P-loop containing nucleoside triphosphate hydrolase	G3DSA:3.40.50.300 (GENE3D)
	P. ananatis LMG5342	PantLMG53_A_20140	IPR002656	Acyltransferase 3	GO:0016747
	P. ananatis LMG5342	PantLMG53_A_21730	IPR011991	Winged helix-turn-helix DNA-binding domain	G3DSA:1.10.10.10 (GENE3D)
	P. ananatis LMG5342	PantLMG53_A_21750	IPR001996	Phosphotransferase system, IIB component, type 1	G3DSA:3.30.1360.60 (GENE3D)
	P. ananatis LMG5342	PantLMG53_A_24410	IPR011991	Winged helix-turn-helix DNA-binding domain	G3DSA:1.10.10.10 (GENE3D)
	P. ananatis LMG5342	PantLMG53_A_24420	IPR023631	Amidase signature domain	G3DSA:3.90.1300.10 (GENE3D)
	P. ananatis LMG5342	PantLMG53_A_24430	IPR002509	Polysaccharide deacetylase	G3DSA:3.20.20.370 (GENE3D)
	P. ananatis LMG5342	PantLMG53_A_24440	IPR005829	Sugar transporter, conserved site	GO:0005215
	P. ananatis LMG5342	PantLMG53_A_24450	IPR016040	NAD(P)-binding domain	G3DSA:3.40.50.720 (GENE3D)
	P. ananatis LMG5342	PantLMG53_A_25980	IPR002502	N-acetylmuramoyl-L-alanine amidase domain	G3DSA:3.40.80.10 (GENE3D)
	P. ananatis LMG5342	PantLMG53_A_26010	IPR011991	Winged helix-turn-helix DNA-binding domain	G3DSA:1.10.10.10 (GENE3D)
	P. ananatis LMG5342	PantLMG53_A_26020	IPR008962	PapD-like	G3DSA:2.60.40.360 (GENE3D)
	P. ananatis LMG5342	PantLMG53_A_26030	IPR000015	Outer membrane usher protein	GO:0005215
	P. ananatis LMG5342	PantLMG53_A_26040	IPR010546	Protein of unknown function DUF1120	PF06551 (PFAM)
	P. ananatis LMG5342	PantLMG53_A_26080	IPR011991	Winged helix-turn-helix DNA-binding domain	G3DSA:1.10.10.10 (GENE3D)
	P. ananatis LMG5342	PantLMG53_A_26100	IPR000160	GGDEF domain	PF00990 (PFAM)
	P. ananatis LMG5342	PantLMG53_A_28020	IPR006667	SLC41 divalent cation transporters, integral membrane domain	G3DSA:1.10.357.20 (GENE3D)
	P. ananatis LMG5342	PantLMG53_A_28040	IPR016181	Acyl-CoA N-acyltransferase	G3DSA:3.40.630.30 (GENE3D)
	P. ananatis LMG5342	PantLMG53_A_28050	IPR001830	Glycosyl transferase, family 20	GO:0003824
	P. ananatis LMG5342	PantLMG53_A_28060	IPR004089	Methyl-accepting chemotaxis protein (MCP) signalling domain	GO:0004871
	P. ananatis LMG5342	PantLMG53_A_28110	IPR013022	Xylose isomerase-like, TIM barrel domain	G3DSA:3.20.20.150 (GENE3D)
	P. ananatis LMG5342	PantLMG53_A_28300	IPR016193	Cytidine deaminase-like	GO:0003824
	P. ananatis LMG5342	PantLMG53_A_28310	IPR020251	Uncharacterised protein family, YmjA	PD059807 (PRODOM)
	P. ananatis LMG5342	PantLMG53_A_28320	IPR002293	Amino acid/polyamine transporter I	GO:0003333
	P. ananatis LMG5342	PantLMG53_A_28340	IPR014710	RmlC-like jelly roll fold	G3DSA:2.60.120.10 (GENE3D)
	P. ananatis LMG5342	PantLMG53_A_28350	IPR016040	NAD(P)-binding domain	G3DSA:3.40.50.720 (GENE3D)
	P. ananatis LMG5342	PantLMG53_A_28360	IPR016174	Di-haem cytochrome, transmembrane	GO:0016020
	P. ananatis LMG5342	PantLMG53_A_28370	IPR011990	Tetratricopeptide-like helical domain	G3DSA:1.25.40.10 (GENE3D)
	P. ananatis LMG5342	PantLMG53_A_28380	IPR011991	Winged helix-turn-helix DNA-binding domain	G3DSA:1.10.10.10 (GENE3D)
	P. ananatis LMG5342	PantLMG53_A_28400	IPR007372	Lipid/polyisoprenoid-binding, YceI-like	G3DSA:2.40.128.110 (GENE3D)
	P. ananatis LMG5342	PantLMG53_A_28420	IPR029068	Glyoxalase/Bleomycin resistance protein/Dihydroxybiphenyl dioxygenase	G3DSA:3.10.180.10 (GENE3D)
	P. ananatis LMG5342	PantLMG53_A_28490	IPR015893	Tetracycline transcriptional regulator, TetR-like, C-terminal	G3DSA:1.10.357.10 (GENE3D)
	P. ananatis LMG5342	PantLMG53_A_28500	IPR023631	Amidase signature domain	G3DSA:3.90.1300.10 (GENE3D)
	P. ananatis LMG5342	PantLMG53_A_28510	IPR000581	Dihydroxy-acid/6-phosphogluconate dehydratase	GO:0003824
	P. ananatis LMG5342	PantLMG53_A_28530	IPR009057	Homeodomain-like	G3DSA:1.10.10.60 (GENE3D)
	P. ananatis LMG5342	PantLMG53_A_28580	IPR013785	Aldolase-type TIM barrel	G3DSA:3.20.20.70 (GENE3D)
	P. ananatis LMG5342	PantLMG53_A_28590	IPR029062	Class I glutamine amidotransferase-like	G3DSA:3.40.50.880 (GENE3D)
	P. ananatis LMG5342	PantLMG53_A_28600	IPR006992	Amidohydrolase 2	GO:0003824
	P. ananatis LMG5342	PantLMG53_A_28610	IPR011701	Major facilitator superfamily	GO:0016021
	P. ananatis LMG5342	PantLMG53_A_29980	IPR010391	DNA damage-inducible protein DinI-like	G3DSA:3.30.910.10 (GENE3D)
	P. ananatis LMG5342	PantLMG53_A_33280	IPR011991	Winged helix-turn-helix DNA-binding domain	G3DSA:1.10.10.10 (GENE3D)
	P. ananatis LMG5342	PantLMG53_A_34700	IPR012332	P22 tailspike C-terminal domain-like	G3DSA:2.160.20.20 (GENE3D)
	P. ananatis LMG5342	PantLMG53_A_34710	IPR016040	NAD(P)-binding domain	G3DSA:3.40.50.720 (GENE3D)
	P. ananatis LMG5342	PantLMG53_A_34720	IPR011991	Winged helix-turn-helix DNA-binding domain	G3DSA:1.10.10.10 (GENE3D)
	P. ananatis LMG5342	PantLMG53_A_34730	IPR013781	Glycoside hydrolase, catalytic domain	G3DSA:3.20.20.80 (GENE3D)
	P. ananatis LMG5342	PantLMG53_A_39710	IPR000259	Fimbrial-type adhesion domain	G3DSA:2.60.40.1090 (GENE3D)
	P. ananatis LMG5342	PantLMG53_A_40420	IPR001123	Lysine-type exporter protein (LYSE/YGGA)	GO:0006865
	P. ananatis LMG5342	PantLMG53_A_42320	IPR013785	Aldolase-type TIM barrel	G3DSA:3.20.20.70 (GENE3D)
	P. ananatis LMG5342	PantLMG53_B_01230	IPR013785	Aldolase-type TIM barrel	G3DSA:3.20.20.70 (GENE3D)
	P. ananatis PA13	PantPA13_B_06380	IPR012341	Six-hairpin glycosidase	G3DSA:1.50.10.10 (GENE3D)
	P. ananatis PA13	PantPA13_B_06390	IPR014718	Glycoside hydrolase-type carbohydrate-binding, subgroup	G3DSA:2.70.98.10 (GENE3D)
	P. ananatis PA13	PantPA13_B_06400	IPR011013	Galactose mutarotase-like domain	GO:0003824
	P. ananatis PA13	PantPA13_B_06410	IPR002781	Transmembrane protein TauE like	GO:0016021
	P. ananatis PA13	PantPA13_B_07400	IPR019289	Bacteriophage tail protein Gp41, putative	PF10109 (PFAM)
	P. ananatis PA13	PantPA13_B_07420	IPR010090	Phage tail tape measure protein	PF10145 (PFAM)
	P. ananatis PA13	PantPA13_B_07430	IPR009734	Myoviridae, GpU	PF06995 (PFAM)
	P. ananatis PA13	PantPA13_B_07520	IPR013762	Integrase-like, catalytic core	G3DSA:1.10.443.10 (GENE3D)
	P. ananatis PA13	PantPA13_B_09300	IPR005828	General substrate transporter	GO:0016021
	P. ananatis PA13	PantPA13_B_09310	IPR011650	Peptidase M20, dimerisation domain	G3DSA:3.30.70.360 (GENE3D)
	P. ananatis PA13	PantPA13_B_09320	IPR011991	Winged helix-turn-helix DNA-binding domain	G3DSA:1.10.10.10 (GENE3D)
	P. ananatis PA13	PantPA13_B_09330	IPR000620	EamA domain	GO:0016020
	P. ananatis PA13	PantPA13_B_09340	IPR011701	Major facilitator superfamily	GO:0016021
	P. ananatis PA13	PantPA13_B_09350	IPR011991	Winged helix-turn-helix DNA-binding domain	G3DSA:1.10.10.10 (GENE3D)
	P. ananatis PA13	PantPA13_B_09370	IPR005828	General substrate transporter	GO:0016021
	P. ananatis PA13	PantPA13_B_09380	IPR013022	Xylose isomerase-like, TIM barrel domain	G3DSA:3.20.20.150 (GENE3D)
	P. ananatis PA13	PantPA13_B_09390	IPR027839	Protein of unknown function DUF4432	PF14486 (PFAM)
	P. ananatis PA13	PantPA13_B_09400	IPR009097	RNA ligase/cyclic nucleotide phosphodiesterase	G3DSA:3.90.1140.10 (GENE3D)
	P. ananatis PA13	PantPA13_B_12590	IPR011991	Winged helix-turn-helix DNA-binding domain	G3DSA:1.10.10.10 (GENE3D)
	P. ananatis PA13	PantPA13_B_12600	IPR016040	NAD(P)-binding domain	G3DSA:3.40.50.720 (GENE3D)
	P. ananatis PA13	PantPA13_B_12610	IPR029045	ClpP/crotonase-like domain	G3DSA:3.90.226.10 (GENE3D)
	P. ananatis PA13	PantPA13_B_12640	IPR011701	Major facilitator superfamily	GO:0016021
	P. ananatis PA13	PantPA13_B_12650	IPR011701	Major facilitator superfamily	GO:0016021
	P. ananatis PA13	PantPA13_B_12660	IPR011042	Six-bladed beta-propeller, TolB-like	G3DSA:2.120.10.30 (GENE3D)
	P. ananatis PA13	PantPA13_B_12670	IPR016040	NAD(P)-binding domain	G3DSA:3.40.50.720 (GENE3D)
	P. ananatis PA13	PantPA13_B_12680	IPR005493	Ribonuclease E inhibitor RraA/Dimethylmenaquinone methyltransferase	G3DSA:3.50.30.40 (GENE3D)
	P. ananatis PA13	PantPA13_B_12690	IPR011991	Winged helix-turn-helix DNA-binding domain	G3DSA:1.10.10.10 (GENE3D)
	P. ananatis PA13	PantPA13_B_12710	IPR027417	P-loop containing nucleoside triphosphate hydrolase	G3DSA:3.40.50.300 (GENE3D)
	P. ananatis PA13	PantPA13_B_12720	IPR029022	ABC transporter, BtuC-like	G3DSA:1.10.3470.10 (GENE3D)
	P. ananatis PA13	PantPA13_B_12730	IPR029022	ABC transporter, BtuC-like	G3DSA:1.10.3470.10 (GENE3D)
	P. ananatis PA13	PantPA13_B_12740	IPR002491	ABC transporter periplasmic binding domain	GO:0005488
	P. ananatis PA13	PantPA13_B_12750	IPR012910	TonB-dependent receptor, plug	G3DSA:2.170.130.10 (GENE3D)
	P. ananatis PA13	PantPA13_B_12760	IPR029058	Alpha/Beta hydrolase fold	G3DSA:3.40.50.1820 (GENE3D)
	P. ananatis PA13	PantPA13_B_12770	IPR009057	Homeodomain-like	G3DSA:1.10.10.60 (GENE3D)
	P. ananatis PA13	PantPA13_B_12960	IPR023109	Integrase/recombinase, N-terminal	G3DSA:1.10.150.130 (GENE3D)
	P. ananatis PA13	PantPA13_B_16530	IPR002510	TldD/PmbA	PF01523 (PFAM)
	P. ananatis PA13	PantPA13_B_16550	IPR021365	Protein of unknown function DUF2891	PF11199 (PFAM)
	P. ananatis PA13	PantPA13_B_17680	IPR010982	Lambda repressor-like, DNA-binding domain	G3DSA:1.10.260.40 (GENE3D)
	P. ananatis PA13	PantPA13_B_17690	IPR012893	HipA-like, C-terminal	PF07804 (PFAM)
	P. ananatis PA13	PantPA13_B_20170	IPR005966	D-cysteine desulfhydrase	GO:0003824
	P. ananatis PA13	PantPA13_B_20180	IPR001320	Ionotropic glutamate receptor	GO:0004970
	P. ananatis PA13	PantPA13_B_20190	IPR000515	ABC transporter type 1, transmembrane domain MetI-like	G3DSA:1.10.3720.10 (GENE3D)
	P. ananatis PA13	PantPA13_B_20200	IPR027417	P-loop containing nucleoside triphosphate hydrolase	G3DSA:3.40.50.300 (GENE3D)
	P. ananatis PA13	PantPA13_B_20210	IPR002656	Acyltransferase 3	GO:0016747
	P. ananatis PA13	PantPA13_B_21740	IPR011991	Winged helix-turn-helix DNA-binding domain	G3DSA:1.10.10.10 (GENE3D)
	P. ananatis PA13	PantPA13_B_21750	IPR001996	Phosphotransferase system, IIB component, type 1	G3DSA:3.30.1360.60 (GENE3D)
	P. ananatis PA13	PantPA13_B_24570	IPR011991	Winged helix-turn-helix DNA-binding domain	G3DSA:1.10.10.10 (GENE3D)
	P. ananatis PA13	PantPA13_B_24580	IPR023631	Amidase signature domain	G3DSA:3.90.1300.10 (GENE3D)
	P. ananatis PA13	PantPA13_B_24590	IPR002509	Polysaccharide deacetylase	G3DSA:3.20.20.370 (GENE3D)
	P. ananatis PA13	PantPA13_B_24600	IPR005829	Sugar transporter, conserved site	GO:0005215
	P. ananatis PA13	PantPA13_B_24610	IPR016040	NAD(P)-binding domain	G3DSA:3.40.50.720 (GENE3D)
	P. ananatis PA13	PantPA13_B_26040	IPR002502	N-acetylmuramoyl-L-alanine amidase domain	G3DSA:3.40.80.10 (GENE3D)
	P. ananatis PA13	PantPA13_B_26070	IPR011991	Winged helix-turn-helix DNA-binding domain	G3DSA:1.10.10.10 (GENE3D)
	P. ananatis PA13	PantPA13_B_26080	IPR008962	PapD-like	G3DSA:2.60.40.360 (GENE3D)
	P. ananatis PA13	PantPA13_B_26090	IPR000015	Outer membrane usher protein	GO:0005215
	P. ananatis PA13	PantPA13_B_26100	IPR010546	Protein of unknown function DUF1120	PF06551 (PFAM)
	P. ananatis PA13	PantPA13_B_26130	IPR011991	Winged helix-turn-helix DNA-binding domain	G3DSA:1.10.10.10 (GENE3D)
	P. ananatis PA13	PantPA13_B_26150	IPR000160	GGDEF domain	PF00990 (PFAM)
	P. ananatis PA13	PantPA13_B_28150	IPR006667	SLC41 divalent cation transporters, integral membrane domain	G3DSA:1.10.357.20 (GENE3D)
	P. ananatis PA13	PantPA13_B_28160	IPR016181	Acyl-CoA N-acyltransferase	G3DSA:3.40.630.30 (GENE3D)
	P. ananatis PA13	PantPA13_B_28170	IPR001830	Glycosyl transferase, family 20	GO:0003824
	P. ananatis PA13	PantPA13_B_28190	IPR004089	Methyl-accepting chemotaxis protein (MCP) signalling domain	GO:0004871
	P. ananatis PA13	PantPA13_B_28240	IPR013022	Xylose isomerase-like, TIM barrel domain	G3DSA:3.20.20.150 (GENE3D)
	P. ananatis PA13	PantPA13_B_28430	IPR016193	Cytidine deaminase-like	GO:0003824
	P. ananatis PA13	PantPA13_B_28450	IPR020251	Uncharacterised protein family, YmjA	PD059807 (PRODOM)
	P. ananatis PA13	PantPA13_B_28460	IPR002293	Amino acid/polyamine transporter I	GO:0003333
	P. ananatis PA13	PantPA13_B_28480	IPR014710	RmlC-like jelly roll fold	G3DSA:2.60.120.10 (GENE3D)
	P. ananatis PA13	PantPA13_B_28550	IPR016040	NAD(P)-binding domain	G3DSA:3.40.50.720 (GENE3D)
	P. ananatis PA13	PantPA13_B_28560	IPR016174	Di-haem cytochrome, transmembrane	GO:0016020
	P. ananatis PA13	PantPA13_B_28570	IPR011990	Tetratricopeptide-like helical domain	G3DSA:1.25.40.10 (GENE3D)
	P. ananatis PA13	PantPA13_B_28580	IPR011991	Winged helix-turn-helix DNA-binding domain	G3DSA:1.10.10.10 (GENE3D)
	P. ananatis PA13	PantPA13_B_28600	IPR007372	Lipid/polyisoprenoid-binding, YceI-like	G3DSA:2.40.128.110 (GENE3D)
	P. ananatis PA13	PantPA13_B_28620	IPR029068	Glyoxalase/Bleomycin resistance protein/Dihydroxybiphenyl dioxygenase	G3DSA:3.10.180.10 (GENE3D)
	P. ananatis PA13	PantPA13_B_28780	IPR015893	Tetracycline transcriptional regulator, TetR-like, C-terminal	G3DSA:1.10.357.10 (GENE3D)
	P. ananatis PA13	PantPA13_B_28790	IPR023631	Amidase signature domain	G3DSA:3.90.1300.10 (GENE3D)
	P. ananatis PA13	PantPA13_B_28810	IPR000581	Dihydroxy-acid/6-phosphogluconate dehydratase	GO:0003824
	P. ananatis PA13	PantPA13_B_28830	IPR009057	Homeodomain-like	G3DSA:1.10.10.60 (GENE3D)
	P. ananatis PA13	PantPA13_B_28860	IPR013785	Aldolase-type TIM barrel	G3DSA:3.20.20.70 (GENE3D)
	P. ananatis PA13	PantPA13_B_28870	IPR029062	Class I glutamine amidotransferase-like	G3DSA:3.40.50.880 (GENE3D)
	P. ananatis PA13	PantPA13_B_28890	IPR006992	Amidohydrolase 2	GO:0003824
	P. ananatis PA13	PantPA13_B_28900	IPR011701	Major facilitator superfamily	GO:0016021
	P. ananatis PA13	PantPA13_B_30320	IPR010391	DNA damage-inducible protein DinI-like	G3DSA:3.30.910.10 (GENE3D)
	P. ananatis PA13	PantPA13_B_33270	IPR011991	Winged helix-turn-helix DNA-binding domain	G3DSA:1.10.10.10 (GENE3D)
	P. ananatis PA13	PantPA13_B_34510	IPR012332	P22 tailspike C-terminal domain-like	G3DSA:2.160.20.20 (GENE3D)
	P. ananatis PA13	PantPA13_B_34520	IPR016040	NAD(P)-binding domain	G3DSA:3.40.50.720 (GENE3D)
	P. ananatis PA13	PantPA13_B_34530	IPR011991	Winged helix-turn-helix DNA-binding domain	G3DSA:1.10.10.10 (GENE3D)
	P. ananatis PA13	PantPA13_B_34540	IPR013781	Glycoside hydrolase, catalytic domain	G3DSA:3.20.20.80 (GENE3D)
	P. ananatis PA13	PantPA13_B_40360	IPR000259	Fimbrial-type adhesion domain	G3DSA:2.60.40.1090 (GENE3D)
	P. ananatis PA13	PantPA13_B_41000	IPR001123	Lysine-type exporter protein (LYSE/YGGA)	GO:0006865
Missing only in P. ananatis S7	P. ananatis S6	BN1182_AA_01610	IPR016040	NAD(P)-binding domain	G3DSA:3.40.50.720 (GENE3D)
	P. ananatis S6	BN1182_AW_01400	IPR009057	Homeodomain-like	G3DSA:1.10.10.60 (GENE3D)
	P. ananatis S6	BN1182_AY_00100	IPR011991	Winged helix-turn-helix DNA-binding domain	G3DSA:1.10.10.10 (GENE3D)
	P. ananatis S6	BN1182_AY_00110	IPR003382	Flavoprotein	G3DSA:3.40.50.1950 (GENE3D)
	P. ananatis S6	BN1182_AY_00120	IPR002830	UbiD decarboxylyase family	GO:0005886
	P. ananatis S6	BN1182_BN_00010	IPR008514	Type VI secretion system effector, Hcp1	G3DSA:2.30.110.20 (GENE3D)
	P. ananatis S6	BN1182_BN_00890	IPR014944	Toxin SymE-like	GO:0003723
	P. ananatis S6	BN1182_BN_00910	IPR008514	Type VI secretion system effector, Hcp1_2	G3DSA:2.30.110.20 (GENE3D)
	P. ananatis S6	BN1182_BN_00920	IPR008514	Type VI secretion system effector, Hcp1_3	G3DSA:2.30.110.20 (GENE3D)
	P. ananatis S6	BN1182_BQ_01440	IPR000259	Fimbrial-type adhesion domain	G3DSA:2.60.40.1090 (GENE3D)
	P. ananatis S6	BN1182_BQ_01450	IPR016148	Pili assembly chaperone, C-terminal domain	G3DSA:2.60.40.1070 (GENE3D)
	P. ananatis S6	BN1182_BQ_01470	IPR011991	Winged helix-turn-helix DNA-binding domain	G3DSA:1.10.10.10 (GENE3D)
	P. ananatis S6	BN1182_BQ_01480	IPR000259	Fimbrial-type adhesion domain	G3DSA:2.60.40.1090 (GENE3D)
	P. ananatis S6	BN1182_BQ_01490	IPR000259	Fimbrial-type adhesion domain	G3DSA:2.60.40.1090 (GENE3D)
	P. ananatis S6	BN1182_BQ_01500	IPR016148	Pili assembly chaperone, C-terminal domain	G3DSA:2.60.40.1070 (GENE3D)
	P. ananatis S6	BN1182_BQ_01510	IPR000015	Outer membrane usher protein	GO:0005215
	P. ananatis S6	BN1182_BQ_01520	IPR000259	Fimbrial-type adhesion domain	G3DSA:2.60.40.1090 (GENE3D)
	P. ananatis S6	BN1182_BQ_01530	IPR000259	Fimbrial-type adhesion domain	G3DSA:2.60.40.1090 (GENE3D)
	P. ananatis S8	BN1184_AA_01620	IPR016040	NAD(P)-binding domain	G3DSA:3.40.50.720 (GENE3D)
	P. ananatis S8	BN1184_AR_01400	IPR009057	Homeodomain-like	G3DSA:1.10.10.60 (GENE3D)
	P. ananatis S8	BN1184_AV_00220	IPR011991	Winged helix-turn-helix DNA-binding domain	G3DSA:1.10.10.10 (GENE3D)
	P. ananatis S8	BN1184_AV_00230	IPR003382	Flavoprotein	G3DSA:3.40.50.1950 (GENE3D)
	P. ananatis S8	BN1184_AV_00240	IPR002830	UbiD decarboxylyase family	GO:0005886
	P. ananatis S8	BN1184_BC_00200	IPR008514	Type VI secretion system effector, Hcp1	G3DSA:2.30.110.20 (GENE3D)
	P. ananatis S8	BN1184_BC_01070	IPR014944	Toxin SymE-like	GO:0003723
	P. ananatis S8	BN1184_BC_01090	IPR008514	Type VI secretion system effector, Hcp1_2	G3DSA:2.30.110.20 (GENE3D)
	P. ananatis S8	BN1184_BC_01100	IPR008514	Type VI secretion system effector, Hcp1_3	G3DSA:2.30.110.20 (GENE3D)
	P. ananatis S8	BN1184_BE_02050	IPR000259	Fimbrial-type adhesion domain	G3DSA:2.60.40.1090 (GENE3D)
	P. ananatis S8	BN1184_BE_02060	IPR016148	Pili assembly chaperone, C-terminal domain	G3DSA:2.60.40.1070 (GENE3D)
	P. ananatis S8	BN1184_BE_02080	IPR011991	Winged helix-turn-helix DNA-binding domain	G3DSA:1.10.10.10 (GENE3D)
	P. ananatis S8	BN1184_BE_02090	IPR000259	Fimbrial-type adhesion domain	G3DSA:2.60.40.1090 (GENE3D)
	P. ananatis S8	BN1184_BE_02100	IPR000259	Fimbrial-type adhesion domain	G3DSA:2.60.40.1090 (GENE3D)
	P. ananatis S8	BN1184_BE_02110	IPR016148	Pili assembly chaperone, C-terminal domain	G3DSA:2.60.40.1070 (GENE3D)
	P. ananatis S8	BN1184_BE_02120	IPR000015	Outer membrane usher protein	GO:0005215
	P. ananatis S8	BN1184_BE_02130	IPR000259	Fimbrial-type adhesion domain	G3DSA:2.60.40.1090 (GENE3D)
	P. ananatis S8	BN1184_BE_02140	IPR000259	Fimbrial-type adhesion domain	G3DSA:2.60.40.1090 (GENE3D)
	P. ananatis AJ13355	PantAJ13_A_05110	IPR000015	Outer membrane usher protein	GO:0005215
	P. ananatis AJ13355	PantAJ13_A_08660	IPR009057	Homeodomain-like	G3DSA:1.10.10.60 (GENE3D)
	P. ananatis AJ13355	PantAJ13_A_11830	IPR011991	Winged helix-turn-helix DNA-binding domain	G3DSA:1.10.10.10 (GENE3D)
	P. ananatis AJ13355	PantAJ13_A_11840	IPR003382	Flavoprotein	G3DSA:3.40.50.1950 (GENE3D)
	P. ananatis AJ13355	PantAJ13_A_11850	IPR002830	UbiD decarboxylyase family	GO:0005886
	P. ananatis AJ13355	PantAJ13_A_20550	IPR008514	Type VI secretion system effector, Hcp1	G3DSA:2.30.110.20 (GENE3D)
	P. ananatis AJ13355	PantAJ13_A_21470	IPR014944	Toxin SymE-like	GO:0003723
	P. ananatis AJ13355	PantAJ13_A_21490	IPR008514	Type VI secretion system effector, Hcp1_2	G3DSA:2.30.110.20 (GENE3D)
	P. ananatis AJ13355	PantAJ13_A_21500	IPR008514	Type VI secretion system effector, Hcp1_3	G3DSA:2.30.110.20 (GENE3D)
	P. ananatis AJ13355	PantAJ13_A_24410	IPR000259	Fimbrial-type adhesion domain	G3DSA:2.60.40.1090 (GENE3D)
	P. ananatis AJ13355	PantAJ13_A_24420	IPR016148	Pili assembly chaperone, C-terminal domain	G3DSA:2.60.40.1070 (GENE3D)
	P. ananatis AJ13355	PantAJ13_A_24440	IPR011991	Winged helix-turn-helix DNA-binding domain	G3DSA:1.10.10.10 (GENE3D)
	P. ananatis AJ13355	PantAJ13_A_24450	IPR000259	Fimbrial-type adhesion domain	G3DSA:2.60.40.1090 (GENE3D)
	P. ananatis AJ13355	PantAJ13_A_24460	IPR000259	Fimbrial-type adhesion domain	G3DSA:2.60.40.1090 (GENE3D)
	P. ananatis AJ13355	PantAJ13_A_24470	IPR016148	Pili assembly chaperone, C-terminal domain	G3DSA:2.60.40.1070 (GENE3D)
	P. ananatis AJ13355	PantAJ13_A_24480	IPR000015	Outer membrane usher protein	GO:0005215
	P. ananatis AJ13355	PantAJ13_A_24490	IPR000259	Fimbrial-type adhesion domain	G3DSA:2.60.40.1090 (GENE3D)
	P. ananatis AJ13355	PantAJ13_A_24500	IPR000259	Fimbrial-type adhesion domain	G3DSA:2.60.40.1090 (GENE3D)
	P. ananatis AJ13355	PantAJ13_A_40620	IPR016040	NAD(P)-binding domain	G3DSA:3.40.50.720 (GENE3D)
	P. ananatis LMG20103	PantLMG20_A_01620	IPR016040	NAD(P)-binding domain	G3DSA:3.40.50.720 (GENE3D)
	P. ananatis LMG20103	PantLMG20_A_15670	IPR009057	Homeodomain-like	G3DSA:1.10.10.60 (GENE3D)
	P. ananatis LMG20103	PantLMG20_A_17950	IPR011991	Winged helix-turn-helix DNA-binding domain	G3DSA:1.10.10.10 (GENE3D)
	P. ananatis LMG20103	PantLMG20_A_17960	IPR003382	Flavoprotein	G3DSA:3.40.50.1950 (GENE3D)
	P. ananatis LMG20103	PantLMG20_A_17970	IPR002830	UbiD decarboxylyase family	GO:0005886
	P. ananatis LMG20103	PantLMG20_A_26140	IPR008514	Type VI secretion system effector, Hcp1	G3DSA:2.30.110.20 (GENE3D)
	P. ananatis LMG20103	PantLMG20_A_27000	IPR014944	Toxin SymE-like	GO:0003723
	P. ananatis LMG20103	PantLMG20_A_27020	IPR008514	Type VI secretion system effector, Hcp1_2	G3DSA:2.30.110.20 (GENE3D)
	P. ananatis LMG20103	PantLMG20_A_27030	IPR008514	Type VI secretion system effector, Hcp1_3	G3DSA:2.30.110.20 (GENE3D)
	P. ananatis LMG20103	PantLMG20_A_29900	IPR000259	Fimbrial-type adhesion domain	G3DSA:2.60.40.1090 (GENE3D)
	P. ananatis LMG20103	PantLMG20_A_29910	IPR016148	Pili assembly chaperone, C-terminal domain	G3DSA:2.60.40.1070 (GENE3D)
	P. ananatis LMG20103	PantLMG20_A_29940	IPR011991	Winged helix-turn-helix DNA-binding domain	G3DSA:1.10.10.10 (GENE3D)
	P. ananatis LMG20103	PantLMG20_A_29950	IPR000259	Fimbrial-type adhesion domain	G3DSA:2.60.40.1090 (GENE3D)
	P. ananatis LMG20103	PantLMG20_A_29960	IPR000259	Fimbrial-type adhesion domain	G3DSA:2.60.40.1090 (GENE3D)
	P. ananatis LMG20103	PantLMG20_A_29970	IPR016148	Pili assembly chaperone, C-terminal domain	G3DSA:2.60.40.1070 (GENE3D)
	P. ananatis LMG20103	PantLMG20_A_29980	IPR000015	Outer membrane usher protein	GO:0005215
	P. ananatis LMG20103	PantLMG20_A_29990	IPR000259	Fimbrial-type adhesion domain	G3DSA:2.60.40.1090 (GENE3D)
	P. ananatis LMG20103	PantLMG20_A_30000	IPR000259	Fimbrial-type adhesion domain	G3DSA:2.60.40.1090 (GENE3D)
	P. ananatis LMG5342	PantLMG53_A_14530	IPR000259	Fimbrial-type adhesion domain	G3DSA:2.60.40.1090 (GENE3D)
	P. ananatis LMG5342	PantLMG53_A_14540	IPR000259	Fimbrial-type adhesion domain	G3DSA:2.60.40.1090 (GENE3D)
	P. ananatis LMG5342	PantLMG53_A_14550	IPR000015	Outer membrane usher protein	GO:0005215
	P. ananatis LMG5342	PantLMG53_A_14560	IPR016148	Pili assembly chaperone, C-terminal domain	G3DSA:2.60.40.1070 (GENE3D)
	P. ananatis LMG5342	PantLMG53_A_14570	IPR000259	Fimbrial-type adhesion domain	G3DSA:2.60.40.1090 (GENE3D)
	P. ananatis LMG5342	PantLMG53_A_14580	IPR000259	Fimbrial-type adhesion domain	G3DSA:2.60.40.1090 (GENE3D)
	P. ananatis LMG5342	PantLMG53_A_14590	IPR011991	Winged helix-turn-helix DNA-binding domain	G3DSA:1.10.10.10 (GENE3D)
	P. ananatis LMG5342	PantLMG53_A_14610	IPR016148	Pili assembly chaperone, C-terminal domain	G3DSA:2.60.40.1070 (GENE3D)
	P. ananatis LMG5342	PantLMG53_A_14620	IPR000259	Fimbrial-type adhesion domain	G3DSA:2.60.40.1090 (GENE3D)
	P. ananatis LMG5342	PantLMG53_A_17290	IPR016040	NAD(P)-binding domain	G3DSA:3.40.50.720 (GENE3D)
	P. ananatis LMG5342	PantLMG53_A_17810	IPR008514	Type VI secretion system effector, Hcp1	G3DSA:2.30.110.20 (GENE3D)
	P. ananatis LMG5342	PantLMG53_A_17820	IPR008514	Type VI secretion system effector, Hcp1_2	G3DSA:2.30.110.20 (GENE3D)
	P. ananatis LMG5342	PantLMG53_A_17840	IPR014944	Toxin SymE-like	GO:0003723
	P. ananatis LMG5342	PantLMG53_A_18720	IPR008514	Type VI secretion system effector, Hcp1_3	G3DSA:2.30.110.20 (GENE3D)
	P. ananatis LMG5342	PantLMG53_A_28180	IPR002830	UbiD decarboxylyase family	GO:0005886
	P. ananatis LMG5342	PantLMG53_A_28190	IPR003382	Flavoprotein	G3DSA:3.40.50.1950 (GENE3D)
	P. ananatis LMG5342	PantLMG53_A_28200	IPR011991	Winged helix-turn-helix DNA-binding domain	G3DSA:1.10.10.10 (GENE3D)
	P. ananatis LMG5342	PantLMG53_A_31040	IPR009057	Homeodomain-like	G3DSA:1.10.10.60 (GENE3D)
	P. ananatis LMG5342	PantLMG53_A_34590	IPR000015	Outer membrane usher protein	GO:0005215
	P. ananatis PA13	PantPA13_B_14980	IPR000259	Fimbrial-type adhesion domain	G3DSA:2.60.40.1090 (GENE3D)
	P. ananatis PA13	PantPA13_B_14990	IPR000259	Fimbrial-type adhesion domain	G3DSA:2.60.40.1090 (GENE3D)
	P. ananatis PA13	PantPA13_B_15000	IPR000015	Outer membrane usher protein	GO:0005215
	P. ananatis PA13	PantPA13_B_15010	IPR016148	Pili assembly chaperone, C-terminal domain	G3DSA:2.60.40.1070 (GENE3D)
	P. ananatis PA13	PantPA13_B_15020	IPR000259	Fimbrial-type adhesion domain	G3DSA:2.60.40.1090 (GENE3D)
	P. ananatis PA13	PantPA13_B_15030	IPR000259	Fimbrial-type adhesion domain	G3DSA:2.60.40.1090 (GENE3D)
	P. ananatis PA13	PantPA13_B_15040	IPR011991	Winged helix-turn-helix DNA-binding domain	G3DSA:1.10.10.10 (GENE3D)
	P. ananatis PA13	PantPA13_B_15060	IPR016148	Pili assembly chaperone, C-terminal domain	G3DSA:2.60.40.1070 (GENE3D)
	P. ananatis PA13	PantPA13_B_15070	IPR000259	Fimbrial-type adhesion domain	G3DSA:2.60.40.1090 (GENE3D)
	P. ananatis PA13	PantPA13_B_17530	IPR016040	NAD(P)-binding domain	G3DSA:3.40.50.720 (GENE3D)
	P. ananatis PA13	PantPA13_B_17990	IPR008514	Type VI secretion system effector, Hcp1	G3DSA:2.30.110.20 (GENE3D)
	P. ananatis PA13	PantPA13_B_18000	IPR008514	Type VI secretion system effector, Hcp1_2	G3DSA:2.30.110.20 (GENE3D)
	P. ananatis PA13	PantPA13_B_18020	IPR014944	Toxin SymE-like	GO:0003723
	P. ananatis PA13	PantPA13_B_18870	IPR008514	Type VI secretion system effector, Hcp1_3	G3DSA:2.30.110.20 (GENE3D)
	P. ananatis PA13	PantPA13_B_28320	IPR002830	UbiD decarboxylyase family	GO:0005886
	P. ananatis PA13	PantPA13_B_28330	IPR003382	Flavoprotein	G3DSA:3.40.50.1950 (GENE3D)
	P. ananatis PA13	PantPA13_B_28340	IPR011991	Winged helix-turn-helix DNA-binding domain	G3DSA:1.10.10.10 (GENE3D)
	P. ananatis PA13	PantPA13_B_30820	IPR009057	Homeodomain-like	G3DSA:1.10.10.60 (GENE3D)
Missing only in P. ananatis S8	P. ananatis S6	BN1182_AW_02560	IPR002201	Glycosyl transferase, family 9	GO:0008152
	P. ananatis S6	BN1182_BP_00310	IPR006842	Uncharacterized protein pSLT051	PF04754 (PFAM)
	P. ananatis S6	BN1182_CV_00390	IPR010657	ImpA, N-terminal	PF06812 (PFAM)
	P. ananatis S6	BN1182_BP_00310	IPR006842	Transposase (putative), YhgA-like	PF04754 (PFAM)
	P. ananatis S6	BN1182_BP_00310	IPR010106	Conserved hypothetical protein CHP01784	TIGR01784 (TIGRFAM)
	P. ananatis S7	BN1183_AR_02570	IPR002201	Glycosyl transferase, family 9	GO:0008152
	P. ananatis S7	BN1183_BJ_00310	IPR006842	Uncharacterized protein pSLT051	PF04754 (PFAM)
	P. ananatis S7	BN1183_CU_00640	IPR021069	ImpA, C-terminal	PF12486 (PFAM)
	P. ananatis S7	BN1183_BJ_00310	IPR006842	Transposase (putative), YhgA-like	PF04754 (PFAM)
	P. ananatis S7	BN1183_BJ_00310	IPR010106	Conserved hypothetical protein CHP01784	TIGR01784 (TIGRFAM)
	P. ananatis AJ13355	PantAJ13_A_10410	IPR002201	Glycosyl transferase, family 9	GO:0008152
	P. ananatis AJ13355	PantAJ13_A_22640	IPR006842	Uncharacterized protein pSLT051	PF04754 (PFAM)
	P. ananatis AJ13355	PantAJ13_B_01870	IPR010657	ImpA, N-terminal	PF06812 (PFAM)
	P. ananatis AJ13355	PantAJ13_A_22640	IPR006842	Transposase (putative), YhgA-like	PF04754 (PFAM)
	P. ananatis AJ13355	PantAJ13_A_22640	IPR010106	Conserved hypothetical protein CHP01784	TIGR01784 (TIGRFAM)
	P. ananatis LMG20103	PantLMG20_A_16820	IPR002201	Glycosyl transferase, family 9	GO:0008152
	P. ananatis LMG20103	PantLMG20_A_28160	IPR006842	Uncharacterized protein pSLT051	PF04754 (PFAM)
	P. ananatis LMG20103	PantLMG20_A_46000	IPR010657	ImpA, N-terminal	PF06812 (PFAM)
	P. ananatis LMG20103	PantLMG20_A_28160	IPR006842	Transposase (putative), YhgA-like	PF04754 (PFAM)
	P. ananatis LMG20103	PantLMG20_A_28160	IPR010106	Conserved hypothetical protein CHP01784	TIGR01784 (TIGRFAM)
	P. ananatis LMG5342	PantLMG53_A_29290	IPR002201	Glycosyl transferase, family 9	PF01075 (PFAM)
	P. ananatis LMG5342	PantLMG53_A_16570	IPR006842	Uncharacterized protein pSLT051	PF04754 (PFAM)
	P. ananatis LMG5342	PantLMG53_B_02720	IPR021069	ImpA, C-terminal	PF12486 (PFAM)
	P. ananatis LMG5342	PantLMG53_A_16570	IPR006842	Transposase (putative), YhgA-like	PF04754 (PFAM)
	P. ananatis LMG5342	PantLMG53_A_16570	IPR010106	Conserved hypothetical protein CHP01784	TIGR01784 (TIGRFAM)
	P. ananatis PA13	PantPA13_B_29640	IPR002201	Glycosyl transferase, family 9	PF01075 (PFAM)
	P. ananatis PA13	PantPA13_B_16840	IPR006842	Uncharacterized protein pSLT051	PF04754 (PFAM)
	P. ananatis PA13	PantPA13_A_02500	IPR021069	ImpA, C-terminal	PF12486 (PFAM)
	P. ananatis PA13	PantPA13_B_16840	IPR006842	Transposase (putative), YhgA-like	PF04754 (PFAM)
	P. ananatis PA13	PantPA13_B_16840	IPR010106	Conserved hypothetical protein CHP01784	TIGR01784 (TIGRFAM)
